# Supplementary material for: Modelling the odor profile of fungal Solid-State Fermentation
Source: NPJ Sci Food. 2026 Jun 19;10:196. doi: 10.1038/s41538-025-00627-0 (PMC13282479; doi:10.1038/s41538-025-00627-0)
Supplement: Supplementary file 1 — Supplementary information [file 41538_2025_627_MOESM1_ESM.xlsx]

## Sheet: Summary
Table A1. Identification ions, linear retention index (LRI), functional group category, source of origin category, odor descriptors, odor categories and odor thresholds in air and water of aroma components detected by SPME GC-MS in solid-state fermented (SSF) surplus bread crusts and perennial ryegrass with Aspergillus oryzae, Neurospora intermedia and Rhizopus oligosporus.
Column	Explanation
Quantification ion	Most abundant ion in GC-SM spectra used to quantify the concentration of the compound
Key ion 1	Key qualifier ion used to identify the compound
Key ion 2	Key qualifier ion used to identify the compound
Key ion 3	Key qualifier ion used to identify the compound
CAS	Chemical Abstract Service (CAS) identifier of the compound
Compound	Name of the compound
Functional chemical group	Category of chemical group
Source of origin	Category of likely source of origin
LRI	Linear retention index (LRI) of the compound in a DB-5MS column
Comparison LRI	LRI from the literature in a DB-5MS column used as comparison to identify the compound
LRI Reference	Reference from where the comparision LRI was obtained. Either from the University of Reading's internal database for a DB-5MS column (authentic LRI) or elsewhere (external LRI)
ID Method	Identification method for the compound. A: Mass spectra and authentic LRI match, B: Mass spectra and external LRI match.
Odour descriptor	Odour descriptors identified by doing blind smelling trials of 1% solutions of authentic compounds in ethanol
Odour category	Odour categories for the odour descriptors
H_CC_P [mol/m3 Pa]	Henry’s solubility constant
H_CC_V	Dimensionless Henry’s volatility constant (air-water partitioning coefficient)
OT medium	Medium (water or air) in which the odour thershold (OT) was reported. If OT was reported in water it was transformed to OT in air as explained in the manuscript
OT in air [ppb]	OT through air in ppb. The OT of all components were extracted from either: Leffingwell and Associates data base (https://www.leffingwell.com/) Van Gemert, L. J. (2003). Compilations of odour threshold values in air, water and other media. Boelens Aroma Chemical Information Service Van Gemert, L. J. (2003). Compilations of flavour threshold values in water and other media. Boelens Aroma Chemical …
OT in water [ppb]	OT through water in ppb. The OT of all components were extracted from either: Leffingwell and Associates data base (https://www.leffingwell.com/) Van Gemert, L. J. (2003). Compilations of odour threshold values in air, water and other media. Boelens Aroma Chemical Information Service Van Gemert, L. J. (2003). Compilations of flavour threshold values in water and other media. Boelens Aroma Chemica…
Table A2: Pearson correlation matrix for the odor intensity of odor descriptors
Pearson's binary correlation for each combination of odor descriptors across the whole data
Table A3: Semi-quantitative mass concentration of volatile compounds detected by SPME GC-MS in solid-state fermented (SSF) surplus bread crusts and perennial ryegrass with Aspergillus oryzae, Neurospora intermedia and Rhizopus oligosporus.
Semi-quantitative mass concentrations in ug/L calculated by comparing with the peak area of the 2-isopropylpyrazine standard, using a response factor of 1
Values for each combination of substrate, fungi strain and SSF time are the average of 3 biological replicates
Table A4. Grouping of odour descriptors and odour categories of components detected by SPME GC-MS
Column	Explanation
Odor descriptor	Descriptors identified by blind smelling trials of 1% solutions of authentic compounds in ethanol
VOC count	Number of volatile organic compounds (VOC) in which the descriptor was identified
Odor category	Category in which the descriptor was placed
Table A5. MANOVA effects of solid-state fermentation (SSF) conditions over the trained sensory panel odor profiles
Column	Explanation
SSF Variable	Solid-state fermentation variables (fungi and SSF time)
QDA profile	Odor profile descriptors of the quantitative descriptive analysis (QDA)
B+W	Bread and water substrate
B+G	Bread and perennial ryegrass protein substrate

## Sheet: Table A1
Quantification ion	Key ion 1	Key ion 2	Key ion 3	CAS	Compound	Functional chemical group	Source of origin	LRI	Comparison LRI	LRI Reference	ID Method	Odour descriptor	Odour category	H_CC_P	H_CC_V	OT medium	OT in air [ug/L]	OT in water [ug/kg]
101	56	42	73	n/a	4,5-Dimethyl-2-isopropyl-1,3-dioxolane 1	Acetals of 2,3-Butanediol	SSF	876.45	872	Reading DB5	A
101	73	55	43	n/a	4,5-Dimethyl-2-isopropyl-1,3-dioxolane 2	Acetals of 2,3-Butanediol	SSF	911.718	909	Reading DB5	A
101	73	55	45	n/a	4,5-Dimethyl-2-isopropyl-1,3-dioxolane 3	Acetals of 2,3-Butanediol	SSF	920.084	917	Reading DB5	A
87	59	41	31	18433-93-7	2-Isobutyl-4-methyl-1,3-dioxolane	Acetals of 2,3-Butanediol	SSF	952.496	951	Reading DB5	A	Fruity	Fruit
101	71	55	43	n/a	4,5-Dimethyl-2-isobutyl-1,3-dioxolane 1	Acetals of 2,3-Butanediol	SSF	974.549	972	Reading DB5	A
101	55	43	29	n/a	4,5-Dimethyl-2-isobutyl-1,3-dioxolane 2	Acetals of 2,3-Butanediol	SSF	1004.54	1004	Reading DB5	A
101	71	55	43	n/a	4,5-Dimethyl-2-isobutyl-1,3-dioxolane 3	Acetals of 2,3-Butanediol	SSF	1014.73	1016	Reading DB5	A
74	55	43	31	78-83-1	2-Methylpropanol	Alcohols	SSF	623.468	629	Reading DB5	A	Ethereal, Bread, Fermented	Alcohol, Baked, Fermented	0.777209	0.00051906	Water	1210.57	7000
56	41	31	42	71-36-3	Butanol	Alcohols	SSF	658.832	663.905	Reading DB5	A	Fusel	Alcohol	1.02132	0.000394995	Air	50	379.92
57	67	39	29	616-25-1	1-Penten-3-ol	Alcohols	SSF	680.043	672	Reading DB5	A	Horseradish	Sulphurous	0.99891	0.000403858	Water	46.3186	400
70	55	42	31	123-51-3	3-Methylbutanol	Alcohols	SSF	732.717	732.381	Reading DB5	A	Alcoholic, Banana	Alcohol, Fruit	0.668214	0.000603725	Water	46.5136	275
70	57	41	29	137-32-6	2-Methylbutanol	Alcohols	SSF	736.103	744	Reading DB5	A	Chocolate	Sweet	0.711538	0.000566966	Water	50.8293	320
70	55	42	31	71-41-0	Pentanol	Alcohols	SSF	764.6	757	Reading DB5	A	Fusel, Green	Alcohol, Green	0.794762	0.000507596	Water	568.834	4000
57	75	72	45	513-85-9	2,3-Butanediol 1	Alcohols	SSF	788.747	801	Reading DB5	A	Buttery	Dairy	795	5.07444e-07	Water	13.9054	100000
57	45	27	75	513-85-9	2,3-Butanediol 2	Alcohols	SSF	792.628	801	Reading DB5	A	Buttery	Dairy	795	5.07444e-07	Water	13.9054	100000
82	67	55	41	928-96-1	(Z)-3-Hexen-1-ol	Alcohols	SSF	851.374	854.839	Reading DB5	A	Green	Green	0.636725	0.000633583	Air	70	448.088
82	67	57	41	928-95-0	2-Hexen-1-ol	Alcohols	SSF	865.954	867	Reading DB5	A	Green	Green	0.636725	0.000633583	Air	6700	42888.4
69	56	31		111-27-3	Hexanol	Alcohols	SSF	867.528	867.419	Reading DB5	A	Green, Fatty	Green, Rancid	0.607391	0.000664181	Water	401.332	2500
70	98	83	56	111-70-6	Heptanol	Alcohols	SSF	968.948	968	Reading DB5	A	Fusel, Green	Alcohol, Green	0.634571	0.000635733	Water	0.405328	3
70	84	97	55	123-96-6	2-Octanol	Alcohols	SSF	998.992	998	Reading DB5	A	Floral	Floral	0.366471	0.00110082	Air	0.02	0.0958069
108	79	91	63	100-51-6	Benzyl alcohol	Alcohols	SSF	1037.7	1033	Reading DB5	A	Floral	Floral	36.3491	1.10984e-05	Water	25.3457	10000
84	70	56	41	111-87-5	Octanol	Alcohols	SSF	1069.99	1073	Reading DB5	A	Waxy	Rancid	0.411471	0.000980429	Water	20.4515	110
122	91	65	51	60-12-8	Phenylethyl alcohol	Alcohols	SSF	1120.3	1116	Reading DB5	A	Floral	Floral	27.1393	1.48647e-05	Water	3.30542	1100
81	95	124	67	10339-61-4	(E)-3-Nonen-1-ol	Alcohols	SSF	1170.99	1167	NIST mainlib (n-alkane scale)	B	Green, Cucumber	Green, Vegetable	0.272631	0.00147972	Air	1300	5060.1
72	57	27	0	78-84-2	Methylpropanal	Aldehydes	Maillard	561.608	556.977	Reading DB5	A	Cocoa, Malty	Baked, Sweet	0.0523708	0.0077031	Water	3.95739	1.5
70	41	27	55	123-73-9	2-Butenal	Aldehydes	Lipid degradation	647.617	650	Reading DB5	A	Chocolate	Sweet	0.4512	0.0008941
44	71	58	86	590-86-3	3-Methylbutanal	Aldehydes	Maillard	651.164	657	Reading DB5	A	Cocoa, Malty	Baked, Sweet	0.0427375	0.00943944	Water	2.9771	1.1
57	86	41	29	96-17-3	2-Methylbutanal	Aldehydes	Maillard	661.412	664	Reading DB5	A	Cocoa, Malty	Baked, Sweet	0.0404167	0.00998147	Water	2.86187	1
58	57	29	44	110-62-3	Pentanal	Aldehydes	Lipid degradation	697.743	701	Reading DB5	A	Fermented, Cocoa	Fermented, Sweet	0.0693943	0.00581342	Water	20.0017	12
84	55	39	50	1115-11-3	2-Methyl-2-butenal	Aldehydes	Maillard	743.214	739	Reading DB5	A	Pungent, Nutty	Nut, Sulphurous	0.112278	0.00359303	Air	459	435.123
83	84	55	69	1576-87-0	(E)-2-Pentenal	Aldehydes	Lipid degradation	753.425	754	Reading DB5	A	Fatty, Fruity	Fruit, Rancid	0.132651	0.0030412	Water	1339.3	1500
84	69	55	41	107-86-8	3-Methyl-2-butenal	Aldehydes	Lipid degradation	784.553	781	Reading DB5	A	Almond	Nut	0.112278	0.00359303	Air	500	473.99
72	82	56	44	66-25-1	Hexanal	Aldehydes	Lipid degradation	800.235	802	Reading DB5	A	Green	Green	0.0507568	0.00794805	Water	8.81861	4.5
83	98	69	55	6789-80-6	(Z)-3-Hexenal	Aldehydes	Lipid degradation	800.235	803	Reading DB5	A	Green	Green	0.0507568	0.00794805	Water	8.81861	4.5
83	98	69	55	6728-26-3	(E)-2-Hexenal	Aldehydes	Lipid degradation	853.534	855	Reading DB5	A	Green	Green	0.285714	0.00141196	Water	6.03996	17
68	84	55	41	6728-31-0	(Z)-4-Heptenal	Aldehydes	Lipid degradation	899.953	901.607	Reading DB5	A	Linseed	Rancid	0.088	0.00458429	Water	0.807437	0.8
83	41	70	55	18829-55-5	(E)-2-Heptenal	Aldehydes	Lipid degradation	958.331	959	Reading DB5	A	Fatty	Rancid	1.3	0.000310321	Water	0.88818	13
120	91	65	51	122-78-1	Phenylacetaldehyde	Aldehydes	Maillard	1050.01	1058	Reading DB5	A	Floral	Floral	1.96667	0.000205128	Water	0.16865	4
83	97	70	55	2548-87-0	(E)-2-Octenal	Aldehydes	Lipid degradation	1060.81	1063	Reading DB5	A	Fruity, Fatty	Fruit, Rancid	0.12	0.00336182	Water	1.97365	3
139	154	125	111	35158-25-9	5-Methyl-2-isopropyl-2-hexenal	Aldehydes	Maillard	1091.99	1094	Counet, C., Ouwerx, C., Rosoux, D., & Collin, S. (2004). Relationship between procyanidin and flavor contents of cocoa liquors from different origins. Journal of agricultural and food chemistry, 52(20), 6243-6249.	B	Green, Chocolate	Green, Sweet
98	82	70	57	124-19-6	Nonanal	Aldehydes	Lipid degradation	1105.69	1107	Reading DB5	A	Fruity, Fatty	Fruit, Rancid	0.0253107	0.0159386	Water	2.76729	1
111	154	121	139	101013-96-1	(E)-5-Methyl-2-isopropyl-2-hexenal	Aldehydes	Maillard	1111.87	1104	Reading DB5	A	Green, Floral	Floral, Green
41	70	69	68	17587-33-6	(E,E)-2,6-Nonadienal	Aldehydes	Lipid degradation	1156.81	1154.31	Reading DB5	A	Waxy, Cucumber	Rancid, Vegetable	0.082	0.00491973	Air	0.01	0.0113754
70	69	67	41	557-48-2	(E,Z)-2,6-Nonadienal	Aldehydes	Lipid degradation	1162.87	1162	Reading DB5	A	Waxy, Cucumber	Rancid, Vegetable	0.082	0.00491973	Air	0.01	0.0113754
83	98	111	55	18829-56-6	(E)-2-Nonenal	Aldehydes	Lipid degradation	1167.21	1168	Reading DB5	A	Fatty	Rancid	0.058	0.00695548	Water	0.0979986	0.08
70	83	121	111	3913-81-3	(E)-2-Decenal	Aldehydes	Lipid degradation	1265.58	1267	Reading DB5	A	Cilantro	Herb	0.0321473	0.012549	Water	0.803652	0.4
117	91	102	146	4411-89-6	α-Ethylidenbenzeneacetaldehyde	Aldehydes	Maillard	1282.92	1265	NIST mainlib (n-alkane scale)	B	Musty, Sweet, Narcissus, Beany, Nutty, Radish	Baked, Fermented, Nut, Sweet, Vegetable
83	97	111	121	53448-07-0	(E)-2-Undecenal	Aldehydes	Lipid degradation	1368.19	1368	Reading DB5	A	Cilantro	Herb	0.0242487	0.0166367	Air	0.1	0.0409576
117	188	173	104	21834-92-4	5-Methyl-2-phenyl-2-hexenal	Aldehydes	Maillard	1503	1500	Reading DB5	A	Cocoa	Sweet
70	61	29	53	141-78-6	Ethyl Acetate	Esters	SSF	613.472	615	Reading DB5	A	Ethereal	Alcohol	0.0669643	0.00602437	Air	1400	829.125
45	75	56	29	97-64-3	Ethyl lactate	Esters	SSF	797.864	812	Reading DB5	A	Fruity	Fruit	12.3667	3.26214e-05	Water	95.4745	14000
57	75	87	45	106-36-5	Propyl propanoate	Esters	SSF	805.987	807	Reading DB5	A	Fruity	Fruit	0.0298421	0.0135184	Water	163.822	57
99	86	69	41	10544-63-5	Ethyl 2-butenoate	Esters	SSF	844.165	846	Reading DB5	A	Fruity	Fruit
88	99	115	70	123-66-0	Ethyl hexanoate	Esters	SSF	998.289	997.613	Reading DB5	A	Fruity	Fruit	0.263358	0.00153182	Water	0.262319	1
100	101	82	67	2497-18-9	2-Hexenyl acetate	Esters	SSF	1018.27	1018	Reading DB5	A	Fruity	Fruit	0.0155177	0.0259973	Air	7	1.55037
99	114	73	55	27829-72-7	Ethyl (E)-2-hexenoate	Esters	SSF	1044.1	1045	Reading DB5	A	Aniside, Sweet	Spice, Sweet
71	70	55	43	51115-64-1	2-Methylbutyl butanoate	Esters	SSF	1058.93	1057	Reading DB5	A	Fruity	Fruit	0.0102805	0.0392413	Air	17	2.77585
113	101	88	73	106-30-9	Ethyl heptanoate	Esters	SSF	1096.87	1082	Pino, J. A., Marbot, R., & Vázquez, C. (2002). Characterization of volatiles in Costa Rican guava [Psidium friedrichsthalianum (Berg) Niedenzu] fruit. Journal of Agricultural and Food Chemistry, 50(21), 6023-6026.	B	Pineapple	Fruit	0.02586	0.0156001	Water	5.35624	2.2
124	170	96	88	34495-71-1	Ethyl 4-octenoate	Esters	SSF	1189.6	1191	NIST mainlib (n-alkane scale)	B	Fruity	Fruit
127	101	88	70	106-32-1	Ethyl octanoate	Esters	SSF	1195.89	1194	Reading DB5	A	Fruity	Fruit	0.01195	0.0337588	Water	711.426	147
124	170	96	88	1117-65-3	Ethyl 3-octenoate	Esters	SSF	1198.34	1196	Andrade, E. H. D. A., Santos, A. S., Zoghbi, M. D. G. B., & Maia, J. G. S. (1998). Volatile constituents of fruits of Astrocarium vulgare Mart. and Bactris gasipaes HBK (Arecaceae). Flavour and fragrance journal, 13(3), 151-153.	B	Fruity	Fruit
125	115	99	88	7367-82-0	Ethyl (E)-2-octenoate	Esters	SSF	1246.24	1225	Takeoka, G. R., Buttery, R. G., & Flath, R. A. (1992). Volatile constituents of Asian pear (Pyrus serotina). Journal of Agricultural and Food Chemistry, 40(10), 1925-1929.	B	Fruity	Fruit
104	91	65	51	103-45-7	β-Phenethyl acetate	Esters	SSF	1263.32	1263	Reading DB5	A	Coconut	Dairy	0.524959	0.000768475	Air	250	2163.04
121	93	68	136	80-26-2	α-Terpinyl acetate	Esters	SSF	1353.21	1356	Reading DB5	A	Herbal	Herb
121	204	80	93	141-12-8	Neryl acetate	Esters	SSF	1359.07	1359.5	Reading DB5	A	Floral	Floral	0.0040782	0.0989207	Water	112.011	9
104	91	77	57	122-70-3	2-Phenylethyl propanoate	Esters	SSF	1359.89	1359	NIST mainlib (n-alkane scale)	B	Sweet	Sweet	0.39	0.0010344
110	135	152	101	7367-84-2	Ethyl (Z)-4-decenoate	Esters	SSF	1380.47	1389	NIST mainlib (n-alkane scale)	B	Fruity	Fruit
155	101	88	73	110-38-3	Ethyl decanoate	Esters	SSF	1394.37	1392	Reading DB5	A	Fruity, Fatty	Fruit, Rancid	0.0143333	0.0281454	Water	1769.62	510
123	109	95	81	141-16-2	Citronellyl butyrate	Esters	SSF	1533.92	1530	Reading DB5	A	Fruity, Floral	Floral, Fruit
80	137	95	67	106-29-6	Geranyl butyrate	Esters	SSF	1562.13	1560	Reading DB5	A	Floral	Floral	0.0023113	0.174542	Air	13	0.62834
82	53	39	27	534-22-5	2-Methylfuran	Furans	Maillard	605.554	605	Reading DB5	A	Ethereal, Chocolate	Alcohol, Sweet	0.0015	0.268945	Water	283146	3500
82	81	53	39	930-27-8	3-Methylfuran	Furans	Maillard	638.123	637	Reading DB5	A	Mould	Fermented	0.0032	0.126068
96	81	67	53	3208-16-0	2-Ethylfuran	Furans	Lipid degradation	703.048	701	Reading DB5	A	Burnt sugar	Misc.	0.00125244	0.322105	Air	56	0.676729
94	65	39	51	1487-18-9	2-Vinylfuran	Furans	Maillard	725.059	728	Reading DB5	A	Coffee	Coffee	0.00357581	0.112819	Air	1000	33.7784
96	67	39	29	98-01-1	2-Furfural	Furans	Maillard	835.126	836.452	Reading DB5	A	Almond	Nut	0.73651	0.000547743	Air	39	277.025
98	81	69	53	98-00-0	2-Furanmethanol	Furans	Maillard	860.014	855	Reading DB5	A	Caramellic, Rum	Alcohol, Sweet	92	4.38498e-06	Air	0.0225	20.3827
98	70	55	43	591-12-8	5-Methyl-2(3H)-furanone	Furans	Lipid degradation	870.228	870	Reading DB5	A	Green, Musty	Fermented, Green
124	95	67	39	1456-16-2	2-Methyl-5-propylfuran	Furans	Lipid degradation	887.791	891	Bredie, W. L., Mottram, D. S., & Guy, R. C. (2002). Effect of temperature and pH on the generation of flavor volatiles in extrusion cooking of wheat flour. Journal of agricultural and food chemistry, 50(5), 1118-1125.	B	Vegetable	Vegetable
110	95	67	39	1192-62-7	2-Acetylfuran	Furans	Maillard	913.874	915	Reading DB5	A	Cocoa, Coffee	Coffee, Sweet	1.00809	0.000400179	Air	2000	22283.5
98	83	69	55	591-11-7	5-Methyl-2(5H)-furanone	Furans	Lipid degradation	940.169	917	Shibamoto, T., Kamiya, Y., & Mihara, S. (1981). Isolation and identification of volatile compounds in cooked meat: sukiyaki. Journal of Agricultural and Food Chemistry, 29(1), 57-63.	B	Sweet, Maple	Spice, Sweet
138	95	81	53	3777-69-3	2-Pentylfuran	Furans	Lipid degradation	993.813	992	Reading DB5	A	Mushroom, Fatty, Beany	Baked, Earthy, Rancid	0.000536371	0.752124	Air	6	0.0446447
86	43	42	53	431-03-8	2,3-Butanedione	Ketones	Maillard	589.35	600	Reading DB5	A	Buttery	Dairy	5.34567	7.54663e-05	Air	6.5	300.253
72	57	29	43	78-93-3	2-Butanone	Ketones	Lipid degradation	598.669	604	Reading DB5	A	Ethereal	Alcohol	0.1612	0.00250259	Water	42853.5	50000
86	71	58	27	563-80-4	3-Methyl-2-butanone	Ketones	Misc.	656.001	657	Reading DB5	A	Solvent	Misc.	0.102087	0.00395171	Air	500	441.284
84	55	39	27	1629-58-9	1-Pentene-3-one	Ketones	Lipid degradation	686.277	678	Reading DB5	A	Fishy, Tomato	Green, Seaweed	0.284416	0.00141841	Water	0.41643	1
100	29	57	43	600-14-6	2,3-Pentanedione	Ketones	Maillard	694.697	696	Reading DB5	A	Butter	Dairy	10.2425	3.93867e-05	Water	0.291467	30
88	73	45	0	513-86-0	3-Hydroxybutanone	Ketones	Maillard	709.56	709.524	Reading DB5	A	Butter	Dairy	22.41	1.80017e-05	Water	4.03667	800
96	68	54	42	930-60-9	4-Cyclopentene-1,3-dione	Ketones	Maillard	887.368	892	Reading DB5	A	Caramellic	Sweet
58	114	99	71	110-43-0	2-Heptanone	Ketones	Lipid degradation	890.655	893	Reading DB5	A	Pear	Fruit	0.118366	0.00340823	Water	103.197	140
96	81	67	53	1120-73-6	2-Methyl-2-cyclopentenone	Ketones	Lipid degradation	907.054	909	Reading DB5	A	Caramellic, Maple	Spice, Sweet
71	100	85	128	15726-15-5	3-Methyl-4-heptanone	Ketones	Lipid degradation	929.271	932	Rout, P. K., Naik, S. N., & Rao, Y. R. (2006). Composition of the concrete, absolute, headspace and essential oil of the flowers of Michelia champaca Linn. Flavour and fragrance journal, 21(6), 906-911.	B	Fruity, Hazelnut	Fruit, Nut	0.0483786	0.00833877	Air	861	536.054
58	128	85	71	928-68-7	2-Methyl-6-heptanone	Ketones	Lipid degradation	955.918	954.762	Reading DB5	A	Fruity	Fruit
99	71	55	43	585-25-1	2,3-Octanedione	Ketones	Misc.	983.525	985	Reading DB5	A	Aldehydic, Green	Green, Rancid
108	126	93	69	110-93-0	6-Methyl-5-heptene-2-one	Ketones	Lipid degradation	987.509	986.746	Reading DB5	A	Fruity	Fruit	0.185	0.00218064	Water	21.3368	50
83	112	69	55	80-71-7	2-Hydroxy-3-methyl-2-cyclopenten-1-one	Ketones	Maillard	1028.86	1030	Reading DB5	A	Burnt sugar	Misc.	0.281978	0.00143067	Air	300	952.069
60	43	29		64-19-7	Acetic acid	Organic acids	SSF	597.018	577.193	Reading DB5	A	Vinegar	Vinegar	53.4977	7.54085e-06	Air	500	161094
88	73	55	27	79-31-2	2-Methylpropanoic acid	Organic acids	SSF	750.247	757.143	Reading DB5	A	Cheese	Dairy	22.9947	1.75439e-05	Water	19.7931	4025
60	87			503-74-2	3-Methylbutanoic acid	Organic acids	SSF	832.543	839	Reading DB5	A	Cheesy	Dairy	17.3115	2.33034e-05	Water	0.732527	130
74	84	57	41	116-53-0	2-Methylbutanoic acid	Organic acids	SSF	845.598	845	Reading DB5	A	Cheesy	Dairy	0.671376	0.000600882	Water	7.26473	50
106	91	77	65	106-42-3	p-Xylene	Others	Misc.	879.878	875.926	Reading DB5	A	Burnt plastic	Misc.	0.00140379	0.287378
85	128	71	57	111-84-2	Nonane	Others	Lipid degradation	898.92	900	Reading DB5	A	Petrol	Misc.	1.85656e-05	21.7293	Air	650000	155.354
106	77	51	63	100-52-7	Benzaldehyde	Others	Misc.	965.901	969	Reading DB5	A	Butter	Dairy	0.369634	0.0010914	Water	88.8929	350
172	157	142	128	30364-38-6	1,1,6-Trimethyl-1,2-dihydronaphthalene	Others	Misc.	1372	1369	Reading DB5	A	Petrol	Misc.
120	91	65	51	2628-17-3	4-Vinylphenol	Phenols	Ferulic acid der.	1219.04	1219.71	Reading DB5	A	Medicinal	Misc.	34.2682	1.17724e-05	Water	0.0241973	10
150	135	107	77	7786-61-0	p-Vinylguaiacol	Phenols	Ferulic acid der.	1323.78	1322	Reading DB5	A	Smokey	Spice	580.543	6.94897e-07	Air	3	26252.8
164	149	131	103	97-53-0	Eugenol	Phenols	Ferulic acid der.	1368.13	1363.13	Reading DB5	A	Clove	Spice	7.03889	5.73127e-05	Water	0.0517187	6
178	163	107	91	93-16-3	Methylisoeugenol	Phenols	Ferulic acid der.	1500.92	1495	Reading DB5	A	Clove	Spice	0.649292	0.00062132	Air	1600	18584.8
94	67	53	42	109-08-0	Methylpyrazine	Pyrazines	Maillard	825.687	827	Reading DB5	A	Marzipan	Nut	20.9533	1.92532e-05	Water	303.122	60000
81	80	108	42	123-32-0	2,5-Dimethylpyrazine	Pyrazines	Maillard	915.585	916	Reading DB5	A	Pyrazine	Nut	6.125	6.58641e-05	Water	12.0329	800
107	108	80	53	13925-00-3	Ethylpyrazine	Pyrazines	Maillard	917.952	920	Reading DB5	A	Cocoa, Bread	Baked, Sweet	3.43286	0.000117517	Water	161.02	6000
108	67	66	52	5910-89-4	2,3-Dimethylpyrazine	Pyrazines	Maillard	922.006	922	Reading DB5	A	Nutty, Biscuit	Baked, Nut	2.78007	0.000145111	Water	82.8458	2500
107	122	94	53	9820-90-0	2-Isopropylpyrazine	Pyrazines	Maillard	971.971	972	Reading DB5	A	Baked	Baked
121	122	93	56	13360-64-0	2-Ethyl-5-methylpyrazine	Pyrazines	Maillard	1001.27	1002	Reading DB5	A	Sweet, Nutty	Nut, Sweet	2.09094	0.000192936	Water	3.90013	100
135	108	80	66	13067-27-1	2,6-Diethylpyrazine	Pyrazines	Maillard	1082.61	1083	Reading DB5	A	Pyrazine, Biscuit	Baked, Nut	1.57655	0.000255886	Air	200	4310.44
135	136	121	108	13360-65-1	2-Ethyl-3,6-dimethylpyrazine	Pyrazines	Maillard	1083.08	1081	Reading DB5	A	Roasted, Earthy	Baked, Earthy	1.89429	0.000212966	Air	1	25.8957
149	135	122	107	18138-05-1	2-Methyl-3,5-diethylpyrazine	Pyrazines	Maillard	1162.74	1145	Yu, T. H., Lin, L. Y., & Ho, C. T. (1994). Volatile compounds of blanched, fried blanched, and baked blanched garlic slices. Journal of agricultural and food chemistry, 42(6), 1342-1347.	B	Nutty, Roasted	Baked, Nut
79	124	95	67	1122-62-9	2-Acetylpyridine	Pyridines	Maillard	1038.32	1040.46	Reading DB5	A	Toasty	Baked	771.034	5.23217e-07	Water	0.00202666	19
95	80	67	53	617-92-5	1-Ethylpyrrole	Pyrroles	Maillard	815.849	816	Reading DB5	A	Meaty	Cooked
95	66	52	39	1003-29-8	2-Formylpyrrole	Pyrroles	Maillard	1007.67	1011	Reading DB5	A	Beefy	Cooked	436.692	9.23805e-07	Air	3000	1.25054e+07
123	108	94	80	2167-14-8	1-Ethyl-2-formylpyrrole	Pyrroles	Maillard	1056.8	1067	Bredie, W. L., Mottram, D. S., & Guy, R. C. (1998). Aroma volatiles generated during extrusion cooking of maize flour. Journal of Agricultural and Food Chemistry, 46(4), 1479-1487.	B	Burnt	Cooked
109	94	66	39	1072-83-9	2-Acetylpyrrole	Pyrroles	Maillard	1062.15	1066	Reading DB5	A	Bread	Baked	598.135	6.74459e-07	Water	25.9476	170000
137	81	67	41	13679-79-3	1-(3-Methylbutyl)pyrrole	Pyrroles	Maillard	1063.25	1062	Reading DB5	A
81	147	53	39	1438-94-4	1-Furfurylpyrrole	Pyrroles	Maillard	1188.91	1187	Reading DB5	A	Vegetable, Earthy	Earthy, Vegetable	0.632643	0.000637671	Air	100	934.573
62	47	35	27	75-18-3	Dimethyl sulfide	Sulfur compounds	Maillard	534.079	523	Reading DB5	A	Seaweed	Seaweed	0.0104354	0.0386585	Water	4.60955	0.3
94	79	61	45	624-92-0	Dimethyl disulfide	Sulfur compounds	Maillard	746.705	746	Reading DB5	A	Vegetable	Vegetable	0.012981	0.0310777	Water	49.5367	6.08
104	76	61	48	3268-49-3	Methional	Sulfur compounds	Maillard	908.179	912	Reading DB5	A	Potato	Baked	10.2698	3.92821e-05	Air	0.2	21.4764
125	126	97	45	13679-70-4	5-Methyl-2-formylthiophene	Sulfur compounds	Maillard	1131.47	1133	Reading DB5	A	Almond, Bready	Baked, Nut	1.22599	0.000329054	Air	4.5	69.8716
126	111	83	57	5834-16-2	3-Methyl-2-formylthiophene	Sulfur compounds	Maillard	1134.68	1136	Reading DB5	A	Meaty, Roasted	Cooked
93	109	80	53	99-83-2	α-Phellandrene	Terpenes	Plant derived	1010.65	1011	Reading DB5	A	Herbal, Medicinal	Herb, Misc.	0.000242	1.66702	Water	151093	500
119	134	91	77	99-87-6	p-Cymene	Terpenes	Plant derived	1030.67	1031.21	Reading DB5	A	Herbal	Herb	0.000959687	0.420364	Water	881.739	11.4
68	93	107	79	138-86-3	D-Limonene	Terpenes	Plant derived	1035.53	1034.09	Reading DB5	A	Lemon	Citrus	0.000465789	0.866095	Water	1570.01	10
140	82	69	56	2408-37-9	2,2,6-Trimethylcyclohexanone	Terpenes	Plant derived	1041.95	1036	Mariotti, J. P., Tomi, F., Casanova, J., Costa, J., & Bernardini, A. F. (1997). Composition of the essential oil of Cistus ladaniferus L. cultivated in Corsica (France). Flavour and fragrance journal, 12(3), 147-151.	B	Floral	Floral	0.0822436	0.00490516	Air	100	115.756
136	121	105	93	586-62-9	Terpinolene	Terpenes	Plant derived	1095.34	1093	Reading DB5	A	Pine	Earthy	0.000531667	0.75878	Water	27509.4	200
93	136	79	43	78-70-6	Linalool	Terpenes	Plant derived	1101.42	1104	Reading DB5	A	Citrus, Lavender	Citrus, Floral	0.603056	0.000668956	Water	0.642609	6
123	109	94	81	432-24-6	α-Cyclocitral	Terpenes	Plant derived	1127.98	1127	Reading DB5	A	Fruity, Floral	Fruit, Floral	0.0328974	0.0122629	Air	5	2.51342
136	121	93	79	98-55-5	α-Terpineol	Terpenes	Plant derived	1199.74	1206	Reading DB5	A	Terpenic, Lime	Citrus, Herb	3.12	0.000129301	Water	6.83144	330
150	121	107	91	116-26-7	Safranal	Terpenes	Plant derived	1211.41	1217.13	Reading DB5	A	Herbal	Herb
152	121	109	91	432-25-7	β-Cyclocitral	Terpenes	Plant derived	1233.2	1232.31	Reading DB5	A	Fruity, Medicinal	Fruit, Misc.	0.0522182	0.00772562	Water	6.26635	5
166	151	123	107	472-66-2	β-Cyclohomocitral	Terpenes	Plant derived	1271.48	1268.53	Reading DB5	A	Camphoreous	Spice
179	194	138	107	41678-32-4	Dihydroedulan	Terpenes	Plant derived	1305.66	1296	Leffingwell, J. C., & Alford, E. D. (2005). Volatile constituents of perique tobacco. J. Environ. Agric. Food Chem, 4(2), 899-915.	B	Woody, Earthy	Earthy
204	189	161	119	3856-25-5	α-Copaene	Terpenes	Plant derived	1389.56	1389	Reading DB5	A	Woody	Earthy	5.06114e-05	7.97088	Air	6	0.00622875
91	119	134	108	512-61-8	α-Santalene	Terpenes	Plant derived	1426.34	1423	Reading DB5	A	Woody	Earthy
133	189	161	148	87-44-5	Caryophyllene	Terpenes	Plant derived	1444.45	1440	Reading DB5	A	Woody, Medicinal	Earthy, Misc.	0.0027308	0.147729	Water	1142.59	64
69	151	136		689-67-8	6,10-Dimethyl-5,9-undecadien-2-one	Terpenes	Plant derived	1458.06	1452	Reading DB5	A	Floral	Floral	0.0108692	0.0371157	Air	60	12.7196
93	204	161	133	77129-48-7	(E)-β-Famesene	Terpenes	Plant derived	1462.04	1459	Reading DB5	A	Terpenic, Peel, Apricot	Fruit
189	204	131	117	18431-82-8	β-Chamigrene	Terpenes	Plant derived	1475.05	1477	Adams, J., Lepine-Frenette, C., & Spero, D. M. (1991). Intramolecular cyclopropanation-ring fragmentation leading to spirocyclic ring construction: a stereoselective synthesis of. beta.-chamigrene. The Journal of Organic Chemistry, 56(14), 4494-4498.	B	Woody, Earthy	Earthy
121	147	91	117	6753-98-6	alpha-Humulene	Terpenes	Plant derived	1478.47	1475	Reading DB5	A	Hops	Baked	0.00029	1.3911	Water	20173.6	120
119	189	161	204	28976-67-2	β-Curcumene	Terpenes	Plant derived	1492.05	1501	Gonny, M., Cavaleiro, C., Salgueiro, L., & Casanova, J. (2006). Analysis of Juniperus communis subsp. alpina needle, berry, wood and root oils by combination of GC, GC/MS and 13C‐NMR. Flavour and fragrance journal, 21(1), 99-106.	B	Spicy	Spice
202	145	132	119	16982-00-6	α-Cuparene	Terpenes	Plant derived	1494.59	1496	Paolini, J., Costa, J., & Bernardini, A. F. (2007). Analysis of the essential oil from the roots of Eupatorium cannabinum subsp. corsicum (L.) by GC, GC‐MS and 13C‐NMR. Phytochemical Analysis: An International Journal of Plant Chemical and Biochemical Techniques, 18(3), 235-244.	B
175	190	157	147	1203-08-3	Dehydro-β-ionone	Terpenes	Plant derived	1496.86	1485	Zhao, C. X., Li, X. N., Liang, Y. Z., Fang, H. Z., Huang, L. F., & Guo, F. Q. (2006). Comparative analysis of chemical components of essential oils from different samples of Rhododendron with the help of chemometrics methods. Chemometrics and intelligent laboratory systems, 82(1-2), 218-228.	B	Orris	Earthy	0.0567197	0.00711248	Water	0.00646166	0.007
93	204	161	119	495-61-4	β-Bisabolene	Terpenes	Plant derived	1507.21	1511	Reading DB5	A	Woody	Earthy
93	204	161	189	17627-44-0	(Z)-α-Bisabolene	Terpenes	Plant derived	1512.61	1511	Reading DB5	A	Woody	Earthy
93	204	161	69	23445-02-5	Cubebol	Terpenes	Plant derived	1520.71	1520	Reading DB5	A	Pepper	Spice
111	137	180	69	15356-74-8	Dihydroactinolide	Terpenes	Plant derived	1535.43	1532	Sing, A. S. C., Smadja, J., Brevard, H., Maignial, L., Chaintreau, A., & Marion, J. P. (1992). Volatile constituents of faham (Jumellea fragrans (Thou.) Schltr.). Journal of Agricultural and Food Chemistry, 40(4), 642-646.	B	Coumarin, Musk	Earthy, Spice	0.0542266	0.00743949	Air	6700	6573.1
93	204	161	133	7212-44-4	(Z)-Nerolidol	Terpenes	Plant derived	1538.43	1537	Reading DB5	A	Floral, Citrus	Citrus, Floral	0.00032	1.26068	Water	1400.09	10
94	204	189	161	11031-45-1	Santalol	Terpenes	Plant derived	1696.53	1695.51	Reading DB5	A	Woody	Earthy	0.391636	0.00103008	Air	28	242.537

## Sheet: Table A2
Descriptor	burntplastic	waxy	hops	medicinal	potato	pear	biscuit	coumarin	fruit	fishy	tomato	chocolate	nutty	ethereal	bean	malty	beefy	lavender	coffee	rum	banana	fat	floral	mushroom	coconut	cilantro	linseed	smokey	terpenic	alcoholic	cheese	lime	pineapple	pine	pyrazine	roasted	marzipan	fermented	mould	herbal	sweet	caramellic	orris	lemon	woody	citrus	vegetable	toasty	bread
alcoholic	0.12732	0.331986	0.206271	0.263783	-0.246034	0.42101	0.448637	0.117755	-0.023206	0.0227428	0.0227428	0.36315	0.0537204	0.243227	0.0748108	-0.166564	0.435589	0.328059	-0.0425676	0.600394	1	0.13627	-0.0061689	0.0748108	0.268552	0.225325	0.24119	0.154549	0.0443442	1	-0.075294	0.0443442	-0.0717454	0.116108	-0.025363	0.266057	0.796013	-0.00869258	0.583243	0.269142	0.426293	0.600394	0.238355	0.0958936	0.226847	-0.0714068	-0.205813	0.607273	0.0173572
almond	0.494139	0.555918	-0.256389	-0.130341	0.135065	-0.0924625	-0.139031	0.500614	0.0307149	0.736647	0.736647	-0.144337	0.438277	-0.128164	0.608128	0.324896	0.201211	0.660977	0.862221	0.109924	-0.122843	0.340023	0.0725782	0.608128	0.0592572	0.215343	0.535054	-0.0883678	0.779192	-0.122843	0.0584328	0.779192	-0.155354	0.733105	0.400217	-0.200475	-0.166946	0.640417	0.285301	0.711068	0.436309	0.109924	0.649059	0.804458	-0.22958	-0.190368	0.350227	0.325479	-0.183371
banana	0.12732	0.331986	0.206271	0.263783	-0.246034	0.42101	0.448637	0.117755	-0.023206	0.0227428	0.0227428	0.36315	0.0537204	0.243227	0.0748108	-0.166564	0.435589	0.328059	-0.0425676	0.600394	1	0.13627	-0.0061689	0.0748108	0.268552	0.225325	0.24119	0.154549	0.0443442	1	-0.075294	0.0443442	-0.0717454	0.116108	-0.025363	0.266057	0.796013	-0.00869258	0.583243	0.269142	0.426293	0.600394	0.238355	0.0958936	0.226847	-0.0714068	-0.205813	0.607273	0.0173572
bean	0.281526	0.583638	-0.15632	-0.056642	0.404043	0.303563	0.0899374	0.40121	0.31999	0.514623	0.514623	0.127133	0.697506	0.13138	1	0.657325	0.2726	0.558699	0.649919	0.121675	0.0748108	0.498475	-0.042313	1	0.0798686	0.224267	0.401738	-0.037894	0.631542	0.0748108	0.531065	0.631542	-0.156209	0.589767	0.63672	-0.0296995	0.0367209	0.532203	0.341014	0.519265	0.50316	0.121675	0.506398	0.618503	-0.129741	-0.216123	0.478493	0.338838	-0.122414
beefy	0.301898	0.706567	-0.166041	-0.0724796	-0.267278	0.160032	0.589135	0.503571	-0.0576095	0.437962	0.437962	0.255876	0.1611	0.214666	0.2726	-0.0760317	1	0.621151	0.163941	0.383965	0.435589	0.206806	0.0491467	0.2726	0.501201	0.116851	0.777456	0.128464	0.305889	0.435589	-0.0975373	0.305889	-0.129664	0.485995	0.155843	0.43582	0.659278	0.504995	0.701856	0.563909	0.813561	0.383965	0.669214	0.399716	-0.143596	-0.123776	-0.210484	0.875866	-0.146004
biscuit	0.144143	0.386772	0.222424	0.277532	-0.114234	0.545958	1	0.176776	-0.05595	0.164664	0.164664	0.34377	0.0728759	0.311556	0.0899374	-0.0389616	0.589135	0.283842	-0.128204	0.166596	0.448637	0.169778	-0.0337161	0.0899374	0.375903	0.327238	0.360654	0.12307	0.0322458	0.448637	-0.137915	0.0322458	-0.122171	0.225052	0.113972	0.916204	0.625886	0.193748	0.430057	0.230297	0.628409	0.166596	0.302361	0.112056	0.252395	-0.0808598	-0.214926	0.543658	-0.079954
bread	-0.0515213	-0.0917247	0.566856	0.505696	0.091542	0.0862059	-0.079954	-0.168752	0.172033	-0.184919	-0.184919	0.18189	0.162174	0.198378	-0.122414	-0.00915322	-0.146004	-0.180813	-0.0979743	-0.0455561	0.0173572	0.189637	-0.146237	-0.122414	-0.0476763	0.216756	-0.21662	-0.0580329	-0.158147	0.0173572	-0.0463936	-0.158147	-0.0818806	-0.202957	0.0386605	-0.0676446	-0.0287048	-0.184782	-0.15654	-0.20145	-0.157984	-0.0455561	-0.201192	-0.185143	0.52639	-0.0713111	-0.0380056	-0.145464	1
burntplastic	1	0.579521	-0.0950516	-0.0114827	-0.135698	-0.018009	0.144143	0.243901	0.0462835	0.476692	0.476692	-0.0190497	0.140814	-0.0272622	0.281526	0.0544802	0.301898	0.474626	0.384164	0.160143	0.12732	0.316362	0.10989	0.281526	0.399279	0.240022	0.415719	0.0540413	0.379109	0.12732	-0.130237	0.379109	-0.073985	0.477217	0.2349	0.0448268	0.107199	0.33309	0.346284	0.471984	0.438267	0.160143	0.449713	0.466554	-0.0825574	-0.0547978	-0.0165285	0.454203	-0.0515213
burntsugar	0.412254	0.772283	-0.191925	-0.0454858	-0.283357	0.12301	0.329988	0.699169	-0.0577573	0.867846	0.867846	0.236433	0.305739	0.194101	0.47427	-0.00541721	0.653842	0.810753	0.552773	0.458166	0.38833	0.345345	0.0958402	0.47427	0.243047	0.251372	0.87372	0.0476836	0.578971	0.38833	-0.134662	0.578971	-0.189367	0.793212	0.151242	0.214479	0.384816	0.855092	0.89745	0.947247	0.867075	0.458166	0.871027	0.80158	-0.163397	-0.183801	-0.0381468	0.728387	-0.187698
butter	0.425791	0.683293	-0.299142	-0.198131	0.267862	0.051903	0.268381	0.534392	0.178688	0.547201	0.547201	0.0386906	0.506176	0.0471965	0.677183	0.463482	0.466818	0.669234	0.549426	0.136294	-0.0215085	0.51677	-0.00653481	0.677183	0.199855	0.144096	0.599229	-0.0333439	0.660993	-0.0215085	0.144776	0.660993	-0.194263	0.675428	0.502468	0.196631	0.0240934	0.580933	0.372935	0.538948	0.663382	0.136294	0.640328	0.63115	-0.275847	-0.222327	0.206057	0.50054	-0.144402
caramellic	0.160143	0.349872	-0.10478	-0.0445332	-0.22873	0.0623486	0.166596	0.264036	-0.0883936	0.203399	0.203399	0.195112	0.0561178	0.114656	0.121675	-0.131548	0.383965	0.418757	0.125626	1	0.600394	0.0932362	0.0404781	0.121675	0.221231	0.0126938	0.382224	0.109631	0.192818	0.600394	-0.0864765	0.192818	-0.0772228	0.256195	-0.105083	0.0695737	0.493247	0.212341	0.502072	0.387298	0.36447	1	0.377804	0.245625	-0.0922567	-0.0836272	-0.0968105	0.544343	-0.0455561
cheese	-0.130237	-0.0218524	-0.0803746	-0.0875582	0.501124	0.0863621	-0.137915	-0.134916	0.256404	-0.129034	-0.129034	-0.0108801	0.418717	0.0024363	0.531065	0.555116	-0.0975373	-0.117966	0.0844699	-0.0864765	-0.075294	0.023676	-0.126469	0.531065	-0.0723469	-0.102245	-0.175255	-0.0423892	0.0601043	-0.075294	1	0.0601043	-0.0201038	-0.0996304	0.432891	-0.165034	-0.112849	-0.075837	-0.129491	-0.12484	-0.14121	-0.0864765	-0.145907	-0.0744891	-0.0658695	-0.0731525	0.286469	-0.132276	-0.0463936
chocolate	-0.0190497	0.206384	0.356222	0.36095	-0.0219035	0.559256	0.34377	0.106216	0.12779	0.110015	0.110015	1	0.301332	0.990602	0.127133	0.0928989	0.255876	0.121039	-0.000268133	0.195112	0.36315	0.210487	-0.0266919	0.127133	0.139894	0.239767	0.146636	0.0172111	0.026962	0.36315	-0.0108801	0.026962	-0.036448	0.0847067	0.0901858	0.225295	0.35808	0.176305	0.305676	0.157397	0.326981	0.195112	0.128194	0.0781744	0.360465	-0.0405265	0.144883	0.226202	0.18189
cilantro	0.240022	0.279053	0.683205	0.787041	-0.190297	0.58906	0.327238	0.259907	0.168346	0.311439	0.311439	0.239767	0.199726	0.24654	0.224267	-0.0334758	0.116851	0.339293	0.289235	0.0126938	0.225325	0.485529	0.0105927	0.224267	0.0125736	1	0.233946	-0.0440102	0.332759	0.225325	-0.102245	0.332759	-0.108647	0.337684	0.0198104	0.135098	0.229083	0.302077	0.158533	0.226729	0.368209	0.0126938	0.2853	0.336768	0.722368	-0.0929032	0.00478777	0.189083	0.216756
citrus	-0.0547978	-0.141767	0.0428083	-0.0886044	0.0114467	-0.130659	-0.0808598	-0.139787	0.598048	-0.160305	-0.160305	-0.0405265	-0.169408	-0.028525	-0.216123	0.015176	-0.123776	-0.146125	-0.21445	-0.0836272	-0.0714068	-0.0105901	0.905024	-0.216123	0.0107573	-0.0929032	-0.175636	0.280696	-0.129767	-0.0714068	-0.0731525	-0.129767	0.947923	-0.0583951	-0.0591904	-0.0833149	-0.074971	-0.180452	-0.11552	-0.170583	-0.155101	-0.0836272	-0.150373	-0.152615	-0.0601806	1	-0.0742681	-0.0936348	-0.0713111
clove	0.464759	0.88896	-0.188691	-0.0576145	-0.221904	0.186523	0.480074	0.70182	0.0694088	0.650122	0.650122	0.18795	0.27903	0.148546	0.488306	0.0527871	0.819906	0.878423	0.453953	0.430969	0.402622	0.454985	0.14447	0.488306	0.477874	0.272753	0.865463	0.145168	0.630052	0.402622	-0.115283	0.630052	-0.117763	0.77463	0.222488	0.334993	0.516791	0.684919	0.759618	0.750076	0.895763	0.430969	0.874372	0.698158	-0.170255	-0.117613	-0.0813233	0.893503	-0.155735
cocoa	0.0549724	0.237642	-0.118749	-0.127397	0.848388	0.137251	-0.0386627	-0.00454295	0.464514	0.112292	0.112292	0.0931479	0.658954	0.128268	0.658009	0.999999	-0.0752572	0.10695	0.379497	-0.131204	-0.166547	0.362304	0.0197695	0.658009	-0.0482498	-0.0330147	-0.050441	-0.0466195	0.328879	-0.166547	0.554903	0.328879	0.0545765	0.198267	0.777716	-0.0325301	-0.237775	0.119366	-0.0375486	0.0482754	0.0638272	-0.131204	0.0235175	0.196161	-0.129016	0.0149014	0.690602	-0.0643816	-0.00943001
coconut	0.399279	0.46333	-0.0487338	-0.0160392	-0.0967489	0.1011	0.375903	0.0217397	0.0422084	0.129629	0.129629	0.139894	0.0846399	0.113204	0.0798686	-0.0483152	0.501201	0.230302	-0.0396704	0.221231	0.268552	0.150303	0.0688495	0.0798686	1	0.0125736	0.303904	0.204362	0.0191409	0.268552	-0.0723469	0.0191409	0.0121794	0.141328	0.199288	0.249406	0.561906	0.0376946	0.366923	0.24835	0.374267	0.221231	0.204299	0.0931404	-0.0446569	0.0107573	-0.191715	0.55312	-0.0476763
coffee	0.384164	0.523578	-0.152388	-0.0279115	0.17322	0.0462372	-0.128204	0.576477	0.0889153	0.678285	0.678285	-0.000268133	0.533065	0.00776243	0.649919	0.378593	0.163941	0.713624	1	0.125626	-0.0425676	0.423952	0.021393	0.649919	-0.0396704	0.289235	0.486377	-0.0672152	0.896454	-0.0425676	0.0844699	0.896454	-0.206188	0.779762	0.294622	-0.157106	-0.0883719	0.645212	0.304845	0.695282	0.448942	0.125626	0.686999	0.867338	-0.134932	-0.21445	0.442679	0.277929	-0.0979743
coumarin	0.243901	0.55059	-0.200926	-0.0731864	-0.243291	0.034758	0.176776	1	-0.0382164	0.652537	0.652537	0.106216	0.239074	0.092131	0.40121	-0.00569905	0.503571	0.803888	0.576477	0.264036	0.117755	0.28799	0.111342	0.40121	0.0217397	0.259907	0.777552	0.0121657	0.71485	0.117755	-0.134916	0.71485	-0.153407	0.751426	0.0014182	0.141548	0.116308	0.766598	0.54833	0.701329	0.661862	0.264036	0.855114	0.752937	-0.180172	-0.139787	0.00619492	0.504558	-0.168752
cucumber	0.57952	1	-0.155201	-0.028563	-0.0431131	0.193861	0.386754	0.550572	0.224901	0.699419	0.699419	0.206386	0.393211	0.181215	0.583645	0.236726	0.706546	0.788133	0.523585	0.349864	0.331974	0.60776	0.119716	0.583645	0.463335	0.279044	0.768778	0.0858178	0.574137	0.331974	-0.0218368	0.574137	-0.123249	0.753714	0.443482	0.234253	0.408008	0.649072	0.708411	0.785244	0.842842	0.349864	0.793543	0.705712	-0.137704	-0.141766	0.0405369	0.79702	-0.0917135
earthy	0.0716641	0.271123	0.0567263	0.0844228	-0.0511296	0.344983	0.923402	0.164765	-0.0967282	0.119904	0.119904	0.225394	-0.0163441	0.204088	-0.0147231	-0.0269802	0.464982	0.201834	-0.142158	0.0825226	0.275636	0.0645246	-0.0109082	-0.0147231	0.269894	0.141664	0.291209	0.098059	0.00862447	0.275636	-0.17423	0.00862447	-0.0811364	0.176658	0.0408222	0.99731	0.444811	0.159106	0.335916	0.157357	0.489539	0.0825226	0.245656	0.0688705	0.0752351	-0.0356979	-0.181612	0.39788	-0.0808627
ethereal	-0.0272622	0.181212	0.368427	0.36639	0.0166601	0.538832	0.311556	0.092131	0.150233	0.116088	0.116088	0.990602	0.316371	1	0.13138	0.12801	0.214666	0.0868694	0.00776243	0.114656	0.243227	0.218416	-0.0227441	0.13138	0.113204	0.24654	0.119639	-0.000572889	0.0251465	0.243227	0.0024363	0.0251465	-0.0254563	0.0814614	0.112232	0.20449	0.271456	0.186815	0.236951	0.128556	0.292227	0.114656	0.103785	0.0731595	0.37015	-0.028525	0.182652	0.157768	0.198378
fat	0.316362	0.607754	0.221673	0.285947	0.207075	0.319511	0.169778	0.28799	0.636769	0.397078	0.397078	0.210487	0.383969	0.218416	0.498475	0.361814	0.206806	0.447649	0.423952	0.0932362	0.13627	1	0.137589	0.498475	0.150303	0.485529	0.302086	-0.00487468	0.436355	0.13627	0.023676	0.436355	0.0185867	0.477411	0.355069	0.043858	0.104463	0.368646	0.262661	0.370382	0.456578	0.0932362	0.402207	0.452566	0.216472	-0.0105901	0.260561	0.32879	0.189637
fermented	0.33309	0.649088	-0.220035	-0.0824911	-0.183902	0.0792665	0.193748	0.766598	-0.00146924	0.921317	0.921317	0.176305	0.358234	0.186815	0.532203	0.11788	0.504995	0.77962	0.645212	0.212341	-0.00869258	0.368646	0.0941681	0.532203	0.0376946	0.302077	0.834271	-0.0359772	0.68699	-0.00869258	-0.075837	0.68699	-0.190682	0.8314	0.156677	0.135195	0.0231923	1	0.638161	0.834491	0.759322	0.212341	0.850284	0.838465	-0.193417	-0.180452	0.125998	0.510615	-0.184782
fishy	0.476692	0.699429	-0.212872	-0.0706879	-0.153343	0.025721	0.164664	0.652537	-0.00178987	1	1	0.110015	0.325327	0.116088	0.514623	0.110924	0.437962	0.750595	0.678285	0.203399	0.0227428	0.397078	0.119717	0.514623	0.129629	0.311439	0.774156	-0.020593	0.668548	0.0227428	-0.129034	0.668548	-0.168145	0.843791	0.224292	0.0923044	0.0334215	0.921317	0.640484	0.898206	0.739545	0.203399	0.819506	0.866296	-0.186975	-0.160305	0.0950635	0.518033	-0.184919
floral	0.10989	0.11972	-0.0373857	-0.121949	-0.0828796	-0.12527	-0.0337161	0.111342	0.627278	0.119717	0.119717	-0.0266919	-0.0799124	-0.0227441	-0.042313	0.0196311	0.0491467	0.161592	0.021393	0.0404781	-0.0061689	0.137589	1	-0.042313	0.0688495	0.0105927	0.111285	0.147566	0.133787	-0.0061689	-0.126469	0.133787	0.923055	0.236953	0.00219044	-0.0719249	-0.0307634	0.0941681	0.0962909	0.125646	0.0986521	0.0404781	0.152635	0.148892	-0.13531	0.905024	-0.0608284	0.123409	-0.146237
fruit	0.0462835	0.224886	0.205962	0.126816	0.378999	0.147354	-0.05595	-0.0382164	1	-0.00178987	-0.00178987	0.12779	0.321182	0.150233	0.31999	0.4646	-0.0576095	0.0466182	0.0889153	-0.0883936	-0.023206	0.636769	0.627278	0.31999	0.0422084	0.168346	-0.0865857	0.0449369	0.109026	-0.023206	0.256404	0.109026	0.657076	0.114902	0.394614	-0.135513	-0.0764327	-0.00146924	-0.041434	-0.0334639	0.030474	-0.0883936	-0.0133608	0.0625263	0.124998	0.598048	0.275572	0.00835788	0.172033
fusel	0.449909	0.787447	-0.109794	-0.00225022	-0.243046	0.237643	0.534252	0.42886	0.0250109	0.46299	0.46299	0.263319	0.199955	0.178788	0.344446	-0.0116545	0.791969	0.712636	0.221671	0.557987	0.736842	0.330007	0.104288	0.344446	0.47828	0.194714	0.708935	0.153307	0.363828	0.736842	-0.0989848	0.363828	-0.0943145	0.54321	0.248193	0.341169	0.712955	0.436805	0.804545	0.644495	0.804978	0.557987	0.655586	0.476027	-0.0904467	-0.108103	-0.163302	0.936364	-0.13178
green	0.045071	0.341549	0.0186618	0.0525596	0.295937	0.390838	0.0909625	0.139759	0.416493	0.213137	0.213137	0.270001	0.567224	0.281437	0.777769	0.521167	0.145492	0.218163	0.266178	0.0301548	0.0614884	0.382471	-0.0972599	0.777769	0.0316785	0.154815	0.140269	-0.0529755	0.242872	0.0614884	0.702378	0.242872	-0.0967767	0.236322	0.47786	-0.00395583	0.0283022	0.301486	0.169149	0.195357	0.257315	0.0301548	0.175228	0.255984	0.0331201	-0.15204	0.326585	0.135759	0.0678372
hazelnut	-0.0221142	0.11591	-0.0906989	-0.105591	0.146709	0.090539	0.641564	0.0243032	0.0655583	-0.0304633	-0.0304633	0.123804	-0.0805087	0.107893	-0.0913838	0.117325	0.194656	0.0864816	-0.175948	0.0666235	0.173545	0.0994324	0.126492	-0.0913838	0.248575	-0.0443098	0.0620652	0.134674	-0.01295	0.173545	-0.108589	-0.01295	0.105307	0.0957404	0.00923328	0.748457	0.257806	-0.0245542	0.14492	0.00944953	0.261161	0.0666235	0.045136	-0.0139113	-0.100755	0.163724	-0.135715	0.220783	-0.115485
herbal	0.471984	0.78525	-0.226563	-0.0738743	-0.202208	0.0663291	0.230297	0.701329	-0.0334639	0.898206	0.898206	0.157397	0.356638	0.128556	0.519265	0.0470264	0.563909	0.838478	0.695282	0.387298	0.269142	0.370382	0.125646	0.519265	0.24835	0.226729	0.834356	0.0393982	0.675966	0.269142	-0.12484	0.675966	-0.170186	0.857569	0.205715	0.126256	0.281631	0.834491	0.768432	1	0.818007	0.387298	0.890032	0.895371	-0.201309	-0.170583	0.0314049	0.661035	-0.20145
hops	-0.0950516	-0.155206	1	0.969994	-0.0597738	0.574407	0.222424	-0.200926	0.205962	-0.212872	-0.212872	0.356222	0.121172	0.368427	-0.15632	-0.118439	-0.166041	-0.207193	-0.152388	-0.10478	0.206271	0.221673	-0.0373857	-0.15632	-0.0487338	0.683205	-0.253369	-0.0565597	-0.19174	0.206271	-0.0803746	-0.19174	0.0207229	-0.215522	-0.0548853	0.0675509	0.209568	-0.220035	-0.14667	-0.226563	-0.0641521	-0.10478	-0.22838	-0.204364	0.984117	0.0428083	-0.075712	-0.158724	0.566856
horseradish	0.356051	0.75902	-0.139088	-0.0141005	-0.108591	0.268527	0.417368	0.585295	0.0751264	0.650958	0.650958	0.305152	0.35656	0.249237	0.49788	0.193927	0.658947	0.79648	0.451856	0.499066	0.551188	0.413539	0.0961681	0.49788	0.271829	0.298204	0.738767	0.108131	0.578248	0.551188	-0.0614821	0.578248	-0.12681	0.711939	0.259084	0.27312	0.476373	0.685382	0.830378	0.71076	0.815098	0.499066	0.749864	0.660529	-0.115114	-0.130365	0.0850367	0.770178	-0.160861
lavender	0.474626	0.78815	-0.207193	-0.0546506	-0.208348	0.129136	0.283842	0.803888	0.0466182	0.750595	0.750595	0.121039	0.350179	0.0868694	0.558699	0.105794	0.621151	1	0.713624	0.418757	0.328059	0.447649	0.161592	0.558699	0.230302	0.339293	0.851877	0.0624943	0.858718	0.328059	-0.117966	0.858718	-0.139573	0.915615	0.185011	0.166721	0.310911	0.77962	0.677278	0.838478	0.824148	0.418757	0.923149	0.905446	-0.184827	-0.146125	0.0600147	0.742978	-0.180813
lemon	0.466554	0.705719	-0.204364	-0.0528166	-0.103338	0.0797206	0.112056	0.752937	0.0625263	0.866296	0.866296	0.0781744	0.416549	0.0731595	0.618503	0.194933	0.399716	0.905446	0.867338	0.245625	0.0958936	0.452566	0.148892	0.618503	0.0931404	0.336768	0.759803	-0.00111414	0.891381	0.0958936	-0.0744891	0.891381	-0.14598	0.958006	0.237428	0.0378064	0.0737107	0.838465	0.561823	0.895371	0.724328	0.245625	0.889431	1	-0.182607	-0.152615	0.19006	0.5198	-0.185143
lime	0.379109	0.574144	-0.19174	-0.0612769	0.0678136	0.0750628	0.0322458	0.71485	0.109026	0.668548	0.668548	0.026962	0.455345	0.0251465	0.631542	0.327902	0.305889	0.858718	0.896454	0.192818	0.0443442	0.436355	0.133787	0.631542	0.0191409	0.332759	0.622853	-0.00365795	1	0.0443442	0.0601043	1	-0.121047	0.864547	0.252684	-0.0160942	0.00206347	0.68699	0.382458	0.675966	0.567264	0.192818	0.791526	0.891381	-0.173363	-0.129767	0.318696	0.434124	-0.158147
linseed	0.415719	0.7688	-0.253369	-0.109644	-0.342058	0.0476433	0.360654	0.777552	-0.0865857	0.774156	0.774156	0.146636	0.222912	0.119639	0.401738	-0.0517073	0.777456	0.851877	0.486377	0.382224	0.24119	0.302086	0.111285	0.401738	0.303904	0.233946	1	0.0535331	0.622853	0.24119	-0.175255	0.622853	-0.179849	0.788764	0.132668	0.258658	0.324947	0.834271	0.770086	0.834356	0.856817	0.382224	0.906745	0.759803	-0.223997	-0.175636	-0.123674	0.77437	-0.21662
malty	0.0544802	0.236706	-0.118439	-0.127295	0.848817	0.137156	-0.0389616	-0.00569905	0.4646	0.110924	0.110924	0.0928989	0.658532	0.12801	0.657325	1	-0.0760317	0.105794	0.378593	-0.131548	-0.166564	0.361814	0.0196311	0.657325	-0.0483152	-0.0334758	-0.0517073	-0.0465736	0.327902	-0.166564	0.555116	0.327902	0.0548737	0.19705	0.777618	-0.0327397	-0.237853	0.11788	-0.038517	0.0470264	0.0626943	-0.131548	0.0222403	0.194933	-0.128748	0.015176	0.690535	-0.0651627	-0.00915322
marzipan	0.107199	0.408018	0.209568	0.266912	-0.301145	0.449997	0.625886	0.116308	-0.0764327	0.0334215	0.0334215	0.35808	0.0406567	0.271456	0.0367209	-0.237853	0.659278	0.310911	-0.0883719	0.493247	0.796013	0.104463	-0.0307634	0.0367209	0.561906	0.229083	0.324947	0.213586	0.00206347	0.796013	-0.112849	0.00206347	-0.0914017	0.130035	-0.0420312	0.432286	1	0.0231923	0.563011	0.281631	0.533932	0.493247	0.282572	0.0737107	0.23312	-0.074971	-0.302903	0.720406	-0.0287048
medicinal	-0.0114827	-0.0285652	0.969994	1	-0.114469	0.620313	0.277532	-0.0731864	0.126816	-0.0706879	-0.0706879	0.36095	0.155858	0.36639	-0.056642	-0.127295	-0.0724796	-0.0546506	-0.0279115	-0.0445332	0.263783	0.285947	-0.121949	-0.056642	-0.0160392	0.787041	-0.109644	-0.0588869	-0.0612769	0.263783	-0.0875582	-0.0612769	-0.107904	-0.0767701	-0.0385956	0.095815	0.266912	-0.0824911	-0.0319839	-0.0738743	0.0745681	-0.0445332	-0.0770958	-0.0528166	0.985706	-0.0886044	-0.0753838	-0.0503894	0.505696
mould	0.346284	0.708426	-0.14667	-0.0319839	-0.285576	0.178602	0.430057	0.54833	-0.041434	0.640484	0.640484	0.305676	0.228155	0.236951	0.341014	-0.038517	0.701856	0.677278	0.304845	0.502072	0.583243	0.262661	0.0962909	0.341014	0.366923	0.158533	0.770086	0.121781	0.382458	0.583243	-0.129491	0.382458	-0.122658	0.590991	0.140575	0.308706	0.563011	0.638161	1	0.768432	0.810177	0.502072	0.714334	0.561823	-0.125358	-0.11552	-0.116454	0.758421	-0.15654
mushroom	0.281526	0.583638	-0.15632	-0.056642	0.404043	0.303563	0.0899374	0.40121	0.31999	0.514623	0.514623	0.127133	0.697506	0.13138	1	0.657325	0.2726	0.558699	0.649919	0.121675	0.0748108	0.498475	-0.042313	1	0.0798686	0.224267	0.401738	-0.037894	0.631542	0.0748108	0.531065	0.631542	-0.156209	0.589767	0.63672	-0.0296995	0.0367209	0.532203	0.341014	0.519265	0.50316	0.121675	0.506398	0.618503	-0.129741	-0.216123	0.478493	0.338838	-0.122414
musk	0.243901	0.55059	-0.200926	-0.0731864	-0.243291	0.034758	0.176776	1	-0.0382164	0.652537	0.652537	0.106216	0.239074	0.092131	0.40121	-0.00569905	0.503571	0.803888	0.576477	0.264036	0.117755	0.28799	0.111342	0.40121	0.0217397	0.259907	0.777552	0.0121657	0.71485	0.117755	-0.134916	0.71485	-0.153407	0.751426	0.0014182	0.141548	0.116308	0.766598	0.54833	0.701329	0.661862	0.264036	0.855114	0.752937	-0.180172	-0.139787	0.00619492	0.504558	-0.168752
nutty	0.140814	0.393197	0.121172	0.155858	0.569453	0.332654	0.0728759	0.239074	0.321182	0.325327	0.325327	0.301332	1	0.316371	0.697506	0.658532	0.1611	0.350179	0.533065	0.0561178	0.0537204	0.383969	-0.0799124	0.697506	0.0846399	0.199726	0.222912	-0.0172068	0.455345	0.0537204	0.418717	0.455345	-0.14155	0.376116	0.699517	-0.0224478	0.0406567	0.358234	0.228155	0.356638	0.349797	0.0561178	0.286141	0.416549	0.117711	-0.169408	0.584356	0.167743	0.162174
orris	0.449713	0.79356	-0.22838	-0.0770958	-0.252298	0.0722153	0.302361	0.855114	-0.0133608	0.819506	0.819506	0.128194	0.286141	0.103785	0.506398	0.0222403	0.669214	0.923149	0.686999	0.377804	0.238355	0.402207	0.152635	0.506398	0.204299	0.2853	0.906745	0.055036	0.791526	0.238355	-0.145907	0.791526	-0.161829	0.91552	0.13912	0.211204	0.282572	0.850284	0.714334	0.890032	0.854403	0.377804	1	0.889431	-0.204595	-0.150373	-0.0132619	0.736075	-0.201192
pear	-0.018009	0.193861	0.574407	0.620313	-0.000195349	1	0.545958	0.034758	0.147354	0.025721	0.025721	0.559256	0.332654	0.538832	0.303563	0.137156	0.160032	0.129136	0.0462372	0.0623486	0.42101	0.319511	-0.12527	0.303563	0.1011	0.58906	0.0476433	0.00151353	0.0750628	0.42101	0.0863621	0.0750628	-0.130049	0.0935772	0.173116	0.350145	0.449997	0.0792665	0.178602	0.0663291	0.342045	0.0623486	0.0722153	0.0797206	0.601806	-0.130659	0.164775	0.159952	0.0862059
pine	0.477217	0.753726	-0.215522	-0.0767701	-0.112501	0.0935772	0.225052	0.751426	0.114902	0.843791	0.843791	0.0847067	0.376116	0.0814614	0.589767	0.19705	0.485995	0.915615	0.779762	0.256195	0.116108	0.477411	0.236953	0.589767	0.141328	0.337684	0.788764	0.0835581	0.864547	0.116108	-0.0996304	0.864547	-0.0725721	1	0.264638	0.137134	0.130035	0.8314	0.590991	0.857569	0.788257	0.256195	0.91552	0.958006	-0.203378	-0.0583951	0.12685	0.601014	-0.202957
pineapple	-0.073985	-0.123252	0.0207229	-0.107904	0.0423641	-0.130049	-0.122171	-0.153407	0.657076	-0.168145	-0.168145	-0.036448	-0.14155	-0.0254563	-0.156209	0.0548737	-0.129664	-0.139573	-0.206188	-0.0772228	-0.0717454	0.0185867	0.923055	-0.156209	0.0121794	-0.108647	-0.179849	0.112274	-0.121047	-0.0717454	-0.0201038	-0.121047	1	-0.0725721	-0.0112995	-0.131305	-0.0914017	-0.190682	-0.122658	-0.170186	-0.164455	-0.0772228	-0.161829	-0.14598	-0.0787089	0.947923	-0.0311662	-0.0948253	-0.0818806
potato	-0.135698	-0.0431389	-0.0597738	-0.114469	1	-0.000195349	-0.114234	-0.243291	0.378999	-0.153343	-0.153343	-0.0219035	0.569453	0.0166601	0.404043	0.848817	-0.267278	-0.208348	0.17322	-0.22873	-0.246034	0.207075	-0.0828796	0.404043	-0.0967489	-0.190297	-0.342058	-0.0954307	0.0678136	-0.246034	0.501124	0.0678136	0.0423641	-0.112501	0.652461	-0.0400614	-0.301145	-0.183902	-0.285576	-0.202208	-0.217484	-0.22873	-0.252298	-0.103338	-0.0804733	0.0114467	0.657778	-0.284161	0.091542
pungent	0.0983301	0.31543	0.131516	0.152433	0.61136	0.306165	0.00717444	0.175988	0.328279	0.256701	0.256701	0.27573	0.994909	0.295013	0.666178	0.673257	0.0787494	0.273157	0.502518	0.0187445	0.0092924	0.347359	-0.0930645	0.666178	0.0469189	0.166327	0.13823	-0.028746	0.409479	0.0092924	0.447454	0.409479	-0.1285	0.303863	0.694796	-0.0726228	-0.0158542	0.288562	0.14853	0.280548	0.25361	0.0187445	0.203836	0.35255	0.124808	-0.158285	0.613293	0.0829198	0.184387
pyrazine	0.2349	0.443468	-0.0548853	-0.0385956	0.652461	0.173116	0.113972	0.0014182	0.394614	0.224292	0.224292	0.0901858	0.699517	0.112232	0.63672	0.777618	0.155843	0.185011	0.294622	-0.105083	-0.025363	0.355069	0.00219044	0.63672	0.199288	0.0198104	0.132668	-0.0188849	0.252684	-0.025363	0.432891	0.252684	-0.0112995	0.264638	1	0.0218928	-0.0420312	0.156677	0.140575	0.205715	0.254682	-0.105083	0.13912	0.237428	-0.057447	-0.0591904	0.457267	0.178856	0.0386605
roasted	0.0448268	0.234269	0.0675509	0.095815	-0.0400614	0.350145	0.916204	0.141548	-0.135513	0.0923044	0.0923044	0.225295	-0.0224478	0.20449	-0.0296995	-0.0327397	0.43582	0.166721	-0.157106	0.0695737	0.266057	0.043858	-0.0719249	-0.0296995	0.249406	0.135098	0.258658	0.0844026	-0.0160942	0.266057	-0.165034	-0.0160942	-0.131305	0.137134	0.0218928	1	0.432286	0.135195	0.308706	0.126256	0.457079	0.0695737	0.211204	0.0378064	0.0907249	-0.0833149	-0.175862	0.362937	-0.0676446
rum	0.160143	0.349872	-0.10478	-0.0445332	-0.22873	0.0623486	0.166596	0.264036	-0.0883936	0.203399	0.203399	0.195112	0.0561178	0.114656	0.121675	-0.131548	0.383965	0.418757	0.125626	1	0.600394	0.0932362	0.0404781	0.121675	0.221231	0.0126938	0.382224	0.109631	0.192818	0.600394	-0.0864765	0.192818	-0.0772228	0.256195	-0.105083	0.0695737	0.493247	0.212341	0.502072	0.387298	0.36447	1	0.377804	0.245625	-0.0922567	-0.0836272	-0.0968105	0.544343	-0.0455561
seaweed	0.47661	0.799732	-0.206112	-0.0811946	-0.27001	0.126703	0.476671	0.521042	-0.0465459	0.709642	0.709642	0.233095	0.227938	0.170156	0.386142	-0.016532	0.77278	0.753534	0.353	0.518932	0.557281	0.310822	0.0992043	0.386142	0.436919	0.173686	0.829101	0.110454	0.450641	0.557281	-0.14124	0.450641	-0.147043	0.670751	0.249412	0.324111	0.548517	0.664152	0.881598	0.806109	0.85805	0.518932	0.762634	0.626513	-0.181642	-0.148836	-0.12833	0.891994	-0.170246
smokey	0.0540413	0.085819	-0.0565597	-0.0588869	-0.0954307	0.00151353	0.12307	0.0121657	0.0449369	-0.020593	-0.020593	0.0172111	-0.0172068	-0.000572889	-0.037894	-0.0465736	0.128464	0.0624943	-0.0672152	0.109631	0.154549	-0.00487468	0.147566	-0.037894	0.204362	-0.0440102	0.0535331	1	-0.00365795	0.154549	-0.0423892	-0.00365795	0.112274	0.0835581	-0.0188849	0.0844026	0.213586	-0.0359772	0.121781	0.0393982	0.101321	0.109631	0.055036	-0.00111414	-0.0574383	0.280696	-0.120513	0.166563	-0.0580329
sweet	0.438267	0.84286	-0.0641521	0.0745681	-0.217484	0.342045	0.628409	0.661862	0.030474	0.739545	0.739545	0.326981	0.349797	0.292227	0.50316	0.0626943	0.813561	0.824148	0.448942	0.36447	0.426293	0.456578	0.0986521	0.50316	0.374267	0.368209	0.856817	0.101321	0.567264	0.426293	-0.14121	0.567264	-0.164455	0.788257	0.254682	0.457079	0.533932	0.759322	0.810177	0.818007	1	0.36447	0.854403	0.724328	-0.0351216	-0.155101	-0.0911204	0.838717	-0.157984
terpenic	0.379109	0.574144	-0.19174	-0.0612769	0.0678136	0.0750628	0.0322458	0.71485	0.109026	0.668548	0.668548	0.026962	0.455345	0.0251465	0.631542	0.327902	0.305889	0.858718	0.896454	0.192818	0.0443442	0.436355	0.133787	0.631542	0.0191409	0.332759	0.622853	-0.00365795	1	0.0443442	0.0601043	1	-0.121047	0.864547	0.252684	-0.0160942	0.00206347	0.68699	0.382458	0.675966	0.567264	0.192818	0.791526	0.891381	-0.173363	-0.129767	0.318696	0.434124	-0.158147
toasty	0.454203	0.79704	-0.158724	-0.0503894	-0.284161	0.159952	0.543658	0.504558	0.00835788	0.518033	0.518033	0.226202	0.167743	0.157768	0.338838	-0.0651627	0.875866	0.742978	0.277929	0.544343	0.607273	0.32879	0.123409	0.338838	0.55312	0.189083	0.77437	0.166563	0.434124	0.607273	-0.132276	0.434124	-0.0948253	0.601014	0.178856	0.362937	0.720406	0.510615	0.758421	0.661035	0.838717	0.544343	0.736075	0.5198	-0.139902	-0.0936348	-0.202756	1	-0.145464
tomato	0.476692	0.699429	-0.212872	-0.0706879	-0.153343	0.025721	0.164664	0.652537	-0.00178987	1	1	0.110015	0.325327	0.116088	0.514623	0.110924	0.437962	0.750595	0.678285	0.203399	0.0227428	0.397078	0.119717	0.514623	0.129629	0.311439	0.774156	-0.020593	0.668548	0.0227428	-0.129034	0.668548	-0.168145	0.843791	0.224292	0.0923044	0.0334215	0.921317	0.640484	0.898206	0.739545	0.203399	0.819506	0.866296	-0.186975	-0.160305	0.0950635	0.518033	-0.184919
vegetable	-0.0165285	0.0405208	-0.075712	-0.0753838	0.657778	0.164775	-0.214926	0.00619492	0.275572	0.0950635	0.0950635	0.144883	0.584356	0.182652	0.478493	0.690535	-0.210484	0.0600147	0.442679	-0.0968105	-0.205813	0.260561	-0.0608284	0.478493	-0.191715	0.00478777	-0.123674	-0.120513	0.318696	-0.205813	0.286469	0.318696	-0.0311662	0.12685	0.457267	-0.175862	-0.302903	0.125998	-0.116454	0.0314049	-0.0911204	-0.0968105	-0.0132619	0.19006	-0.086659	-0.0742681	1	-0.202756	-0.0380056
vinegar	-0.0235261	0.25133	0.0552682	0.0512339	0.371708	0.214733	0.0748645	0.139262	0.238611	0.269482	0.269482	0.431495	0.498012	0.46707	0.325621	0.44508	-0.0111277	0.188425	0.308248	0.0835394	-0.0936095	0.30187	0.0432695	0.325621	-0.0373399	0.0601085	0.115514	0.011115	0.271	-0.0936095	0.193716	0.271	-0.00974465	0.272671	0.38073	0.0953855	-0.105753	0.307244	0.124235	0.245637	0.180219	0.0835394	0.18204	0.284959	0.0358901	0.00911232	0.482972	0.020633	0.120458
waxy	0.579521	1	-0.155206	-0.0285652	-0.0431389	0.193861	0.386772	0.55059	0.224886	0.699429	0.699429	0.206384	0.393197	0.181212	0.583638	0.236706	0.706567	0.78815	0.523578	0.349872	0.331986	0.607754	0.11972	0.583638	0.46333	0.279053	0.7688	0.085819	0.574144	0.331986	-0.0218524	0.574144	-0.123252	0.753726	0.443468	0.234269	0.408018	0.649088	0.708426	0.78525	0.84286	0.349872	0.79356	0.705719	-0.137708	-0.141767	0.0405208	0.79704	-0.0917247
woody	-0.0825574	-0.137708	0.984117	0.985706	-0.0804733	0.601806	0.252395	-0.180172	0.124998	-0.186975	-0.186975	0.360465	0.117711	0.37015	-0.129741	-0.128748	-0.143596	-0.184827	-0.134932	-0.0922567	0.226847	0.216472	-0.13531	-0.129741	-0.0446569	0.722368	-0.223997	-0.0574383	-0.173363	0.226847	-0.0658695	-0.173363	-0.0787089	-0.203378	-0.057447	0.0907249	0.23312	-0.193417	-0.125358	-0.201309	-0.0351216	-0.0922567	-0.204595	-0.182607	1	-0.0601806	-0.086659	-0.139902	0.52639
[truncated: 15 more columns]

## Sheet: Table A3
Compound	B+G, time 0	AOB B+G 24h	AOB B+G 48h	AOB B+G 72h	AOR B+G 24h	AOR B+G 48h	AOR B+G 72h	NIC B+G 24h	NIC B+G 48h	NIC B+G 72h	NID B+G 24h	NID B+G 48h	NID B+G 72h	ROD B+G 24h	ROD B+G 48h	ROD B+G 72h	ROT B+G 24h	ROT B+G 48h	ROT B+G 72h	B+W, time 0	AOB B+W 24h	AOB B+W 48h	AOB B+W 72h	AOR B+W 24h	AOR B+W 48h	AOR B+W 72h	NIC B+W 24h	NIC B+W 48h	NIC B+W 72h	NID B+W 24h	NID B+W 48h	NID B+W 72h	ROD B+W 24h	ROD B+W 48h	ROD B+W 72h	ROT B+W 24h	ROT B+W 48h	ROT B+W 72h
(E)-2-Decenal	11.6	94.7	191	37	282	155	96.3	82.3	100	81.7	111	130	61	80.3	97	42	82	81.7	20.7	5.93	6.67	6.83	3.47	9.7	21.7	9.97	9.13	12.8	3.23	16.8	11.9	5.2	10.8	5.17	2.75	21.5	16.1	28.4
(E)-2-Heptenal	337	1300	2700	943	2960	1790	1650	1630	1580	1320	1690	1680	1110	1390	1320	670	980	1050	328	293	180	211	77	249	533	255	261	27.8	38.7	191	233	87	255	136	53.3	290	120	70.3
(E)-2-Hexenal	1220	310	517	217	617	380	289	332	410	373	332	340	294	483	623	660	467	430	517	44.3	15.5	16.9	2.37	28.3	46.3	10.4	41	10.9	25.5	10.1	18.6	14.8	29.3	18.6	16.3	30.8	27.7	30.5
(E)-2-Nonenal	11.1	8.67	17.2	6.37	20.5	7.73	2.81	7.57	13.4	3.03	4.63	8.37	3.5	4.4	6.43	7.43	8.17	3.87	5.93	2.43	2.15	3.16	1.68	3.87	2.94	2.14	1.63	1.39	1.62	2.35	1.13	2.12	2.91	3.03	1.96	1.8	1.81	3.29
(E)-2-Octenal	137	252	550	144	610	377	236	296	360	264	293	340	182	299	328	157	293	288	85.7	93.7	97	160	66.3	162	827	1220	85	15.7	18.6	43.3	46.7	23.7	133	103	148	152	80.7	85
(E)-2-Pentenal	563	283	413	197	540	328	171	320	363	267	313	260	237	383	324	317	284	208	234	10.1	1.56	12.7	1.25	4.87	15.2	7.03	2.11	1.15	1.2	0.853	0.47	1.62	6.97	8.03	4.63	13.4	7.67	3.83
(E)-2-Undecenal	6.4	22.7	54.7	11.7	90.3	46	18	23.2	27.8	18.5	34	28.8	12.2	32.3	34	17.8	24.2	23.6	9.23	2.3	2.46	4.43	1.71	2.69	4.57	4.13	2	2.81	2.35	6.13	4.4	2.55	1.87	2	12.2	14.5	63	229
(E)-3-Nonen-1-ol	13.3	37.3	98.7	38	121	68	35.7	109	209	156	86	139	81	203	227	264	240	166	206	2.37	3.14	7.07	4	5.07	7.37	4.33	40.3	12	8.57	16.3	21.4	11.8	6.1	4.13	2.18	2.24	4.13	7.6
(E)-5-Methyl-2-isopropyl-2-hexenal	205	553	1340	600	1600	870	663	510	557	176	340	245	121	417	275	413	520	191	82.3	61	3310	6630	1040	2380	3770	1700	353	21.2	36.7	85.3	152	373	1240	1660	28.8	1830	277	118
(E)-β-Famesene	1.8	1.72	4.13	0.567	3.07	1.55	1.58	2.45	9.13	3.37	1.97	5.63	3.02	1.92	1.6	1.35	2	0.983	1.05	0.993	1.77	1.2	0.797	0.94	1.31	0.603	14.2	50.3	437	1.83	2.16	3.37	1.5	1.16	0.87	0.827	1.06	1.36
(E,E)-2,6-Nonadienal	71.3	23.6	56	17.8	68.3	35	21.6	25.4	51	48.3	25.2	36.3	26.2	56.3	82.3	100	66	51.3	70.7	8.43	2.99	17.9	4.6	2.82	2.98	1.21	14.4	3.6	0.94	3.57	3.97	1.93	5.27	4.47	5.07	34	1.11	2.05
(E,Z)-2,6-Nonadienal	51	30.8	67.7	18.7	81	44.7	32.4	33.7	49.7	45.3	32.4	40.3	29.9	50.3	63	75.3	60.3	48	48.7	32.4	24.6	25.1	11.9	37.7	43.3	20.6	33.7	13.8	15	17.8	20.8	15.1	32.7	20.8	9.53	38.7	29.6	20.4
(Z)-3-Hexen-1-ol	16.2	15.7	30.7	13.6	19.4	13.4	12.7	11.8	35.3	38.3	17.2	24.2	20.9	24.5	65	70	40	24.7	79	1.32	0.983	2.95	0.757	2.26	3.37	0.457	7.53	1.44	3.28	1.28	1.15	1.36	1.66	3.37	1.51	2.76	1.48	4.9
(Z)-3-Hexenal	510	280	573	271	607	420	302	276	503	420	326	363	340	373	450	433	387	283	363	323	231	331	238	563	1220	318	222	110	136	119	181	149	383	340	377	347	357	277
(Z)-4-Heptenal	105	68.7	180	91	165	137	97.7	93.3	186	213	104	143	136	156	157	168	173	95	132	16.7	2.31	3.18	1.6	11.4	2.39	9.13	6.67	15.5	4.57	8.57	4.23	4.1	3.14	3.15	13.8	2.16	2.01	2.73
(Z)-Nerolidol	2.96	2.6	2.83	3.73	3.97	5.83	1.57	3.37	11.6	10.9	7.73	4.97	5.6	4.07	2.44	4.67	3.33	3.9	5.07	0.923	0.863	3.67	1.01	0.797	1.06	1.03	10.7	4.83	8.93	116	227	102	0.463	1.43	0.657	3.13	3.53	5.3
(Z)-α-Bisabolene	0.283	0.403	1.08	0.503	1.44	0.69	0.577	7.27	28.2	14.9	7.17	22.1	9.93	3.19	2.11	1.07	3.43	1.1	1.35	0.303	0.52	1.06	0.443	0.287	0.633	0.322	513	870	2080	34	114	67	0.312	0.265	0.215	0.193	0.883	0.73
1-(3-Methylbutyl)pyrrole	166	125	370	177	477	353	177	353	650	623	221	281	677	560	477	657	600	373	473	2.21	4.9	12.2	19.2	9.9	15.5	32	7.03	2.94	4.53	3.4	5.33	8.4	4.67	19.5	5.43	4.03	7.53	8.47
1,1,6-Trimethyl-1,2-dihydronaphthalene	103	124	155	85.7	210	117	72.7	93.7	106	101	81	66.3	90.3	87	77.3	99.7	106	66.7	75.3	1.44	2.07	4.27	4.17	2.46	1.4	4.73	3.47	1.75	2.8	1.76	4.43	3.83	3.77	3.5	1.95	5.13	3.7	3.32
1-Ethyl-2-formylpyrrole	25.3	36.7	97.7	44.3	102	78.7	43.7	44	107	110	41.3	61.3	79.7	55	85.3	96.3	57	60	49.3	2.03	6.13	82.7	29.9	8.07	104	30.7	68.3	8.8	10.3	16.8	8.33	4.5	34	260	80.7	44	44	15.6
1-Ethylpyrrole	126	49	98.7	47.7	79.3	41.7	53	33.3	46.3	57	58.7	42	48.7	72.3	39.7	35.7	66.3	34	30.5	123	53.7	87.7	39.7	114	63	46.3	56	30.8	35	25.6	40.3	66.3	66	62.3	46.3	48.7	42.7	76.3
1-Furfurylpyrrole	11.5	7.53	38.7	17.4	46.7	36.3	23.6	24.1	38	25.8	13.7	16	27.3	44.3	34.7	77.3	46	27.8	29.8	0.483	0.973	1.53	3.63	2.75	4	7.53	8.17	1.31	2.96	67.3	84.7	49.7	2.15	5.97	3.5	0.763	2.45	2.16
1-Penten-3-ol	19.2	10.1	32.9	9.17	37.3	21	14.4	12.2	41	19.2	16.5	25	18.1	24.3	31.7	29.9	25.6	10.5	42.3	7.87	11.8	10.4	15.5	10.1	5.6	5.33	5.97	6.73	3.77	4.33	3.93	5.33	3.29	6.1	5.07	8.83	0.64	9.47
1-Pentene-3-one	530	202	283	148	470	229	124	279	279	207	249	204	163	360	275	199	267	171	62	18.9	3.33	5.3	1.36	5.23	6.9	7.73	3.87	1.82	2.57	1.93	2.96	2.13	5.53	4.57	3.25	5.2	1.73	4.27
2,2,6-Trimethylcyclohexanone	463	306	580	206	553	324	196	171	317	236	168	214	167	242	277	303	292	156	278	6.77	4.2	7.53	3.87	10.6	9.9	12.6	7.43	1.13	9.47	5.43	6.8	7.2	7.9	10.5	10.9	6.47	6.53	16
2,3-Butanediol 1	18.7	52	1030	480	200	720	124	33.2	390	530	84.7	228	537	255	247	550	95.7	71.3	397	12	292	3130	2330	853	5800	4670	1150	308	2360	5.13	357	222	700	3060	817	2300	563	7230
2,3-Butanediol 2	25.8	4.7	903	197	148	720	6.63	244	507	343	158	300	290	224	220	547	94.3	151	125	26.6	407	2570	490	853	6600	4670	1580	282	1970	42.7	403	101	700	2100	1600	2300	3900	7230
2,3-Butanedione	55	54.3	96.7	20.9	94	65.7	65.3	51.3	96	71.3	36.7	55	64	111	134	122	209	61.3	83	94	83.7	184	54	182	347	236	178	83.7	120	48	199	225	89	165	146	120	101	159
2,3-Dimethylpyrazine	4.4	4.13	14.5	3.07	9.9	10	6.27	10.1	30.2	23.3	6.17	12.2	19.5	25.6	30.4	41.3	18.3	25.2	29.2	2.58	1.64	5.53	10.9	4.43	14	16.1	19.3	9.53	11.8	3.5	8.33	14.5	2.88	14.9	20	3.6	3.8	56
2,3-Octanedione	930	347	463	292	720	403	239	286	587	473	343	343	357	533	550	517	560	310	387	65	50.7	61	27.2	96.3	137	92.3	67	24.6	28.8	32.3	49.3	36.7	75.3	73	64.7	80.3	52.7	42
2,3-Pentanedione	617	266	360	213	577	257	268	272	470	550	260	258	587	327	377	427	319	237	224	299	189	316	217	287	373	437	430	149	440	114	274	417	260	547	450	360	233	217
2,5-Dimethylpyrazine	108	52.7	149	64.3	201	104	95.3	85.3	73.7	19.2	51	31.2	25.5	274	137	290	227	75.7	30.5	20.7	143	337	94.3	173	236	185	121	12.8	26.6	35	96.3	105	155	187	13.3	244	81.7	30.6
2,6-Diethylpyrazine	7	1.74	12	8.27	9.7	11.1	11.7	10.6	37	42.7	8.07	15.6	30.8	21.6	25.9	31.7	26.7	20.3	23.1	7.77	0.37	2.77	15.9	2.92	6.27	21.8	24	13.2	92	1.92	5.83	19	2.13	28	25.1	5.03	10.1	29.3
2-Acetylfuran	403	497	383	204	850	322	156	187	203	184	191	112	170	148	135	172	185	114	126	25.2	195	253	84.7	142	95.7	76.3	26.5	6.77	19.4	9.3	16.6	32.7	151	115	31.9	188	65	47.3
2-Acetylpyridine	60.3	262	373	133	607	238	86	353	733	673	423	507	530	587	807	1120	457	523	1260	15.3	34.7	40.7	41.3	68	46.7	89	163	49	77.3	91.7	103	66.3	35.7	29.2	10.5	67.7	59.7	119
2-Acetylpyrrole	103	329	813	450	1010	430	413	165	272	177	166	114	185	92.7	48.7	89.7	87.7	49.7	65.3	0.81	330	1490	650	326	830	800	230	55	123	51	134	244	353	467	43.3	710	220	106
2-Butanone	64	127	203	118	242	147	120	85.7	125	125	132	69.3	50	82.7	60.3	58.7	113	15.9	49	58.3	72	294	98	127	237	443	120	45.7	87	39.3	66	65.3	116	265	103	254	135	203
2-Butenal	115	557	433	278	527	331	296	308	285	311	693	340	233	387	350	170	195	182	53	1.32	115	360	75.7	150	1190	323	114	0.4	16.2	0.316	27.2	18.3	48.7	98.7	19.3	81	0.827	54.3
2-Ethyl-3,6-dimethylpyrazine	11.2	2.91	19.3	13.2	15.4	17.9	18.8	17.1	59.7	68.7	12.9	25	49.3	34.7	41.3	50.7	42.7	32.5	37	12.4	0.57	4.57	25.5	4.67	10	35	38.3	21.2	148	2.94	9.27	30.4	3.28	45	40.3	8.07	16.2	47
2-Ethyl-5-methylpyrazine	76.3	41	84.3	36	90	54.3	37.3	46.3	104	100	40.7	57	74	75.7	87.7	110	81	55	81.7	6.67	4.9	12.1	15.9	13.3	20.2	28.5	51.3	20.1	20.7	8.33	14.6	21.7	8.7	44.3	29.5	8.33	17.7	52.7
2-Ethylfuran	1290	453	740	420	880	617	467	523	947	757	533	563	683	803	753	753	880	460	920	73.3	38.7	41.3	18.3	92	106	47.7	48.3	14.8	53.3	30.8	46.7	44.3	45.3	96	66.3	42.3	74.3	157
2-Formylpyrrole	23.1	68	271	41	233	214	102	163	780	1110	120	360	697	393	767	1160	273	390	723	0.523	9.63	77	52.3	23	60	112	52	0.303	5.13	0.58	0.284	0.433	7.27	26.4	32.1	1.09	1.66	44.3
2-Furanmethanol	256	397	1.33	296	1.25	383	1.63	174	316	1.06	653	443	2.1	109	131	590	175	188	1170	243	59	1.03	85	1.1	61.7	1.55	68	27.6	24.3	94.3	1.44	0.927	0.653	2.68	2.15	1.14	155	0.69
2-Furfural	21000	29600	20500	14300	37000	16100	12100	14700	9130	6130	16400	7100	5730	21600	16300	17300	15800	11900	2570	1110	18100	16000	5100	10600	5100	3370	2390	637	1050	5700	2320	1360	7470	2160	1480	5830	1710	140
2-Heptanone	154	94.3	207	108	213	162	178	78.3	199	197	93.7	124	130	135	183	206	163	88	236	224	110	143	118	182	209	224	141	61	150	54.7	94	125	197	275	417	145	146	653
2-Hexen-1-ol	310	155	215	94	247	126	51.7	116	163	105	143	172	81.3	157	164	121	246	74	95.3	24.6	2.73	6.1	2.57	3.47	2.88	14.6	9.73	7.6	3.43	5.53	3.17	2.94	8.1	4.07	6.2	7.73	8.27	22.1
2-Hexenyl acetate	4	7.9	69.3	12.9	27.7	57.3	22	22.2	30.1	16.1	9.17	13.9	10	23.5	17.6	23.9	21.5	11.6	9.77	1.53	38.3	148	19.8	35.3	130	27.7	11.1	2.84	4.3	1.78	1.79	2.23	70.7	40.3	0.93	325	53.3	7.13
2-Hydroxy-3-methyl-2-cyclopenten-1-one	110	109	254	77.7	243	141	79.7	85	219	214	88.7	144	116	139	259	256	177	104	274	91.3	6.83	20.7	9.13	13.7	19.5	21.9	34.3	12.1	45	9.93	32.3	36.3	20.1	19.7	15.2	33	25.2	67
2-Isobutyl-4-methyl-1,3-dioxolane	44.7	34	153	66.3	138	104	108	79.7	138	72.7	60	59	60.7	110	109	138	119	53.3	63.3	5.17	46.3	128	43.7	41	53	43.3	10.8	1.41	3.16	7.37	15.1	26.9	65	65.7	13.6	172	52.3	12.8
2-Methyl-2-butenal	173	125	178	107	231	141	101	73.3	117	90.7	85.7	53.3	81.3	121	104	139	122	47.7	86	28.6	69.7	324	80.3	120	220	169	89.3	19.8	28	23.2	60.7	88	134	208	42	236	142	111
2-Methyl-2-cyclopentenone	1.69	1.18	1.1	2.02	2.08	1.57	1.84	2.19	1.13	1.44	4.53	1.49	0.98	1.78	0.963	3.33	2.28	2.26	9.03	2.34	1.79	1.48	1.7	1.05	2.14	1.15	2.22	1.97	0.873	1.2	1.87	2.18	1.99	1.29	1.35	1.53	1.59	0.78
2-Methyl-3,5-diethylpyrazine	0.86	0.48	4.1	1.93	3.16	4.07	4.67	3.63	10.4	11.5	2.49	4.67	8.7	6.3	6.43	7.57	8.3	5.47	6.33	0.222	0.223	0.543	5.87	0.36	1.35	8.43	7.7	4.5	11	0.327	1.3	4.67	0.139	7.93	8.43	1.36	2.47	8.7
2-Methyl-5-propylfuran	16.2	8	15	7.07	15.9	9.2	8.47	6.43	13.3	17.6	6.93	6.47	12.6	10.2	16.5	16.7	6.1	8.4	23.6	3.73	6	11.6	5.33	6.13	19.9	13.1	72	82.3	503	3.73	9.53	9.23	11.3	9.4	9.83	8.23	5.93	15.4
2-Methyl-6-heptanone	24.5	13.1	40.3	14.5	29.1	19.9	27.7	10.8	18.5	10.8	11.8	13.1	9.37	16.9	16.2	20.4	16.4	7.77	23.8	2.87	8.9	15.3	8.13	38.7	65.3	26.9	23.8	5.5	12.8	6.17	13.9	11.5	7.07	11	9.7	3.25	3.3	17.2
2-Methylbutanal	12000	7370	13900	8030	19100	10200	8870	5670	10400	4570	4900	4900	3570	7600	7170	8700	8370	3470	2310	6070	16400	35700	14700	16400	22700	26800	14600	9230	10900	5930	11500	11900	14300	17800	4670	21500	7230	2020
2-Methylbutanoic acid	21.3	12.4	2.68	13.3	34	2.84	1.82	0.707	4.73	4.43	5.4	3.05	1.78	1.73	3.67	3.28	1.59	0.64	4.1	11.6	10.4	269	2.48	158	453	0.85	1.63	1.1	1.54	0.433	0.75	0.8	0.417	0.85	0.326	1	0.857	0.777
2-Methylbutanol	2.16	13.4	222	417	23.4	141	302	26.3	241	643	750	249	268	420	977	1280	710	367	3970	4.27	16.2	45.7	22.7	21	56.7	22.3	175	188	410	129	66	130	135	817	903	163	553	3330
2-Methylbutyl butanoate	2.79	19.4	51	9.07	60	14.9	11.2	18.6	9.57	15.1	12.5	24.8	18.5	8.73	12.6	18.7	10.9	7.13	5.33	7.43	19.7	0.767	1.23	25.6	216	103	4.17	1.5	2.94	5.43	4.13	5.1	20.8	39.7	25.5	8.07	10.5	9.47
2-Methylfuran	657	238	337	246	430	477	270	258	620	823	273	347	363	317	413	443	309	249	507	1110	159	297	314	312	400	657	547	272	207	340	333	331	274	480	413	540	600	793
2-Methylpropanoic acid	6.43	2.29	5.03	7.13	4.57	6.03	5.43	4	4.77	2.1	2.18	2.4	2.01	2.97	1.85	1.33	4.1	2.8	2.66	16.4	4.8	270	3.15	249	337	4.83	4.93	1.05	3.31	2.27	2.86	2.77	3.11	1.17	2.75	2.35	6	4.47
2-Methylpropanol	2.82	4.57	20.2	5.4	4.2	15.6	11.4	5.17	18.5	19.2	5.27	7.77	6.27	8.03	39.3	45.7	12.2	12.2	191	3.43	5.7	9.67	9.13	6	26.6	15.3	30.1	30.3	61.7	4.67	10.4	3.6	15.4	66.7	71.3	13.8	14.3	221
2-Octanol	48.3	61.3	265	84	163	110	75.7	93	176	99.7	90.3	118	55.7	138	146	154	107	103	111	19.1	56	19.8	16.3	64.7	30.4	26.6	383	39.7	36	6270	8670	4670	77.7	49.7	8.17	19.2	9.07	34
2-Pentylfuran	1270	983	1500	703	1850	1030	653	783	1070	733	787	723	580	1020	883	1000	1070	620	840	254	913	1240	480	1240	2040	1190	540	195	216	328	333	327	710	993	483	547	467	517
2-Phenylethyl propanoate	0.77	1.81	9.57	3.83	6.9	4.73	4.07	14.9	15.8	15.9	14.1	9.63	13.3	147	175	170	182	187	130	0.44	0.427	1.83	2	1.06	0.81	3.43	5	0.933	6.5	2.21	1.74	8.83	1.16	1.3	0.487	1.54	4.57	10
2-Vinylfuran	47	73	118	68.7	124	107	61.3	81.7	115	97.3	76.3	57.7	104	128	140	185	105	125	192	6.3	10.3	22.5	8.5	16	31.1	25	18.8	6.47	12.8	22.1	18.6	23.5	47	64.3	54.3	20.2	14.5	26.1
3-Hydroxybutanone	1.66	4.9	10.3	1.59	6.37	2.52	2.27	2.36	2.26	1.56	1.94	1.94	1.26	4.47	3.53	1.45	5.83	1.65	52.3	2.79	4.77	16.9	4.5	31.4	45	27.5	14.3	1.41	5.13	2.44	29.7	440	5.1	8.63	7.3	9.93	1.48	8.67
3-Methyl-2-butenal	29.8	30.9	40.7	21.9	41.3	20.4	18.1	21.5	25.7	12.3	31	12.7	11.1	23.3	21.5	26.8	20.9	10.1	25	2.85	13.4	67.7	13.9	15.9	43.3	93	13.9	1.02	9.47	3.67	6.7	6.07	14.5	34.7	8.73	32.6	34.3	17.5
3-Methyl-2-formylthiophene	0.79	0.85	0.643	0.8	1.23	0.377	0.473	0.603	0.353	0.57	0.322	0.743	0.777	0.463	0.793	0.383	0.43	0.577	0.567	0.51	0.507	0.84	0.523	0.89	1.07	0.68	0.353	0.467	0.39	0.417	0.543	0.787	1.34	1.07	0.857	0.953	4.23	21
3-Methyl-4-heptanone	1.38	3.19	15.4	1.83	8.63	9.73	8.5	3.31	21.6	17.5	6	8.53	17.8	10.8	18.2	19	7.53	9.07	22.8	0.443	0.853	2.61	5.57	1.02	5.87	11.7	61	34	83.7	3.93	23.9	22.5	1.35	5.43	6.43	1.01	4.33	6.53
3-Methylbutanal	22000	14900	26900	12800	42700	19400	12800	15000	23300	8030	13000	11900	5970	22000	18000	20800	20200	9070	4130	10300	35000	42300	14500	32500	35000	28000	24000	15300	16500	12000	19300	15100	18700	18700	5370	30800	10300	2650
3-Methylbutanoic acid	50.3	51	130	18	191	67	18.6	14.5	34.3	5.13	44.3	20.9	3.31	50.3	20.1	65.7	56.7	15.9	31.7	29.3	30.9	99.3	21.5	78.3	68.3	55.7	52	0.5	0.597	8.87	13.9	19.6	4.23	17	0.383	22.4	6.4	8.3
3-Methylbutanol	15.9	117	1030	463	224	557	617	198	1600	1350	727	957	960	953	3430	5330	920	1130	13200	14.1	106	219	101	123	283	115	377	234	683	142	191	360	393	1410	1550	470	937	6130
3-Methylfuran	16.5	5.07	9.5	4.2	7.63	6.1	5.13	4.4	15.4	13.8	6.03	7.87	12.1	13.4	14.4	13.8	19.4	6	22.4	0.69	0.43	0.65	0.427	0.98	0.943	0.727	1.24	0.33	1.01	0.687	1.54	1.14	0.797	1.07	1.45	0.76	0.457	2.72
4,5-Dimethyl-2-isobutyl-1,3-dioxolane 1	893	1110	9170	4370	3770	4870	7700	2140	3010	1200	1570	1420	800	2460	2110	2250	2640	1240	977	53.3	2190	24600	9030	1920	13200	11300	1420	50.3	54.7	633	637	833	2960	4130	833	9970	3010	837
4,5-Dimethyl-2-isobutyl-1,3-dioxolane 2	793	1710	17600	5130	7470	14300	4900	4170	6430	2570	2860	2970	1830	4130	3160	3600	4370	1720	1200	29.1	8970	49700	5830	9870	45300	8400	3050	192	256	717	950	1290	21300	11200	770	68000	13200	1450
4,5-Dimethyl-2-isobutyl-1,3-dioxolane 3	256	417	4970	1660	1810	4230	1630	970	1770	840	657	797	647	823	723	883	893	403	311	12.1	2060	16000	2630	2250	11900	3800	1200	87.7	109	192	317	573	6830	5770	483	29600	4800	697
4,5-Dimethyl-2-isopropyl-1,3-dioxolane 1	523	410	3320	1760	1420	1900	2850	790	1470	613	623	683	460	987	937	1040	1020	483	530	39	517	6630	3870	587	5270	5330	693	38	46	215	279	440	803	2050	760	2300	1220	683
4,5-Dimethyl-2-isopropyl-1,3-dioxolane 2	327	420	4230	1420	1870	3630	1350	1040	2060	877	767	950	710	1100	930	1100	1160	443	413	14.5	1320	9130	1870	1870	11400	2810	1050	105	156	166	282	463	3320	3530	450	15200	3320	720
4,5-Dimethyl-2-isopropyl-1,3-dioxolane 3	33.3	37.3	333	123	165	293	124	90.3	167	82	67.3	72.3	69.7	110	92.3	124	109	47	51.3	1.56	104	610	134	145	720	198	77	8.77	16.8	13.8	23.2	40.3	257	269	37	1020	245	66.7
4-Cyclopentene-1,3-dione	264	180	77.7	66	169	46.3	25.9	32.8	13.7	26.6	35.3	9.17	15.5	36	22.8	25.7	25.9	19.3	14.2	99.3	113	103	24.2	47	19.8	7.2	27.8	17.1	65	11	9.37	14.8	68.7	20.9	8.67	98	19.7	8.03
4-Vinylphenol	1.55	1.84	27.1	3.53	19	25.2	9.17	13.2	180	209	7.73	113	78	68.7	255	383	76.7	153	730	2.65	0.767	1.24	1.88	1.02	1.95	1.24	3.8	1.03	2.34	0.573	4.6	4.1	1.63	1.58	0.65	0.84	1.21	0.923
5-Methyl-2(3H)-furanone	181	188	155	54.7	360	83	40	40.7	22.9	13	47	13.4	6.63	26.8	17.3	26.3	24.8	9.3	22.1	3.8	85.7	91.3	4.83	31.6	22.7	10.7	5.57	0.813	0.857	3.7	7.37	2.35	30.9	6.27	0.787	80	10.6	1.53
5-Methyl-2(5H)-furanone	0.853	48	58.3	1.16	144	33.3	7.6	12	3.37	0.703	0.577	4.4	0.427	9.2	3.37	2.91	1.26	0.57	0.71	0.583	12.2	33.2	1.25	9.83	6.77	1.58	1.45	0.423	0.533	0.623	0.403	0.46	18.4	2.07	0.777	22.4	0.87	0.533
5-Methyl-2-formylthiophene	2.57	2.08	5.33	1.55	4.53	3.5	3.57	1.49	5.53	3.83	2.29	1.37	2.18	2.96	5.03	6.77	3.53	3.47	4.17	0.573	1.96	15.1	8.33	4.3	8.57	10.5	5.6	1.95	2.95	0.797	0.907	2.63	15.7	28.1	21.9	201	533	71
5-Methyl-2-isopropyl-2-hexenal	16.5	36.3	116	63.7	98	69	63.7	27.2	39	15.7	17.2	16.6	5.53	23.6	18.3	31.3	25.9	13	6.2	9.97	142	580	160	129	286	248	38	1.34	6.03	5.33	21.3	46.7	102	296	12.3	163	35	25.1
5-Methyl-2-phenyl-2-hexenal	46.3	343	680	325	727	550	242	343	343	137	264	194	91	186	131	124	262	110	25.1	10.8	214	600	74	161	283	75	77	13	5.4	15.1	23.5	29.3	82.7	108	4.6	83	19.3	4.77
6,10-Dimethyl-5,9-undecadien-2-one	27.2	26.5	33.7	17.1	44.3	21.8	13.7	15.9	24.4	21.7	13.4	17.3	13	19.5	20.4	19.3	24.9	14	16.1	2.32	1.78	2.8	1.12	3.5	2.05	0.927	7.1	2.83	1.34	3.16	4.07	3.57	2.07	3.31	0.953	3.04	5.6	4.9
6-Methyl-5-heptene-2-one	291	267	497	194	633	360	191	284	483	367	280	343	225	337	333	311	357	204	243	45.3	26.2	55.3	22.6	50.3	58	43	89.3	23	31.5	43.7	103	77	65.3	65.3	52.7	69.3	60	95.7
Acetic acid	890	269	570	224	640	238	128	105	533	191	322	308	107	430	181	343	306	2.1	97.7	1180	100	660	315	423	387	279	261	140	470	1.5	340	457	251	275	76.7	540	473	190
alpha-Humulene	1.99	1.71	1.47	0.6	2.07	1.28	1.37	0.843	3.11	2.68	1.91	0.463	1	0.987	0.847	0.69	0.657	0.727	0.89	1.06	0.767	0.777	0.93	0.953	0.653	0.34	1.39	0.903	0.907	2.36	17.7	8.63	6	17.4	10.4	54.3	85.7	171
Benzaldehyde	1260	2240	3190	1790	3670	2550	1690	2170	2670	2390	2290	2000	1500	2480	2740	2790	3130	2100	1320	367	1060	2370	1050	1250	2240	2370	3770	1680	977	920	657	577	1090	1860	840	1660	1050	153
Benzyl alcohol	15.3	235	308	122	537	208	66	315	673	493	383	390	503	553	727	1040	407	507	1170	2.4	23.6	17.6	26.1	46.7	13.4	44.7	139	18	53.7	87.7	96.3	52.7	19.2	15.4	3.73	39	33.1	109
Butanol	1040	663	1240	693	1640	903	787	500	923	380	450	460	350	760	257	467	777	224	97	363	1400	3020	1160	1370	1940	2310	1280	807	960	510	1010	1030	1230	1560	430	1840	650	162
Caryophyllene	1.6	1.31	1.34	1.18	3.4	0.817	1.4	0.96	1.31	1.94	2.01	1.18	2.05	1.59	1.26	1.93	2.38	1.07	1.98	4.03	1.44	2.16	1	1.6	1.68	0.957	1.22	0.62	0.73	0.66	0.68	2.24	112	383	289	1530	2590	6000
Citronellyl butyrate	15.5	13.2	30.5	11	19.1	25.2	10.2	13.8	27.7	25.7	15	18.2	20.6	15.6	10.4	13.9	9.5	10.8	12.8	1.42	0.953	1.65	1.2	0.81	1.11	2.26	1.56	1.46	1.31	1.34	0.73	1.57	1.57	8.13	3.67	28.5	47	96.7
Cubebol	2.31	1.33	2.26	3.08	4.5	1.69	2.1	2.36	9.47	8.77	4.7	3.47	4	2.2	1.83	2	2.38	1.79	1.72	1.47	1.81	2.66	1.28	1.06	1.88	1.23	61.7	94	244	52.7	230	119	1.51	2.3	1.13	2.24	3.43	16.5
Dehydro-β-ionone	41.7	34.7	53	27.9	71.3	40.3	26	32.5	57.7	50.7	32	29.8	39.7	30	30	43.3	49	22.7	37.3	1.53	0.757	1.11	1.5	1.15	1.18	1.41	1.28	0.687	1.98	1.36	3.16	3.17	0.81	1.05	0.9	1.41	0.817	1.57
Dihydroactinolide	5.67	6.6	14	4.53	9.07	12.1	6.6	3.93	9.8	12.6	9.43	7	7.23	3.33	2.85	3.57	7.57	2.94	5	0.64	0.265	0.353	0.239	0.236	0.467	0.39	0.258	0.151	0.623	0.221	0.403	0.633	0.227	0.33	0.275	0.527	0.463	0.202
Dihydroedulan	24	19.5	31	16.2	26.5	18.1	13.5	12.9	54	109	13.6	34.7	67	15.6	38.7	36.7	18	20.7	49.3	0.473	0.39	0.767	0.503	0.517	0.997	0.777	1.45	0.607	1.3	0.543	1.91	1.48	0.777	0.437	0.28	0.547	0.77	0.787
Dimethyl disulfide	337	343	299	184	607	240	226	186	247	94.7	183	106	77	139	134	84.7	167	50.3	42	427	420	607	244	370	269	613	110	58	199	192	189	138	537	230	89.3	457	107	106
Dimethyl sulfide	2930	1340	1890	1170	3060	1880	843	1730	4270	2680	1640	2280	2120	4930	4770	4730	3110	2720	5370	42.7	10.4	10.3	11	20.2	16.5	11.6	29.1	59	410	7.07	21.2	23.8	14.3	16.1	9.73	19.3	11.1	28.5
D-Limonene	184	141	227	91.7	327	146	86	107	127	92	75	64.7	76.7	114	87.3	110	122	57.3	81	11.2	17.2	14.7	5.77	19.4	26.7	9.4	19.2	6.17	8.87	13	13.7	16.4	17.7	23.7	11.8	13.7	6.67	12.1
Ethyl (E)-2-hexenoate	1.67	1.67	6.57	2.11	8	3.93	1.75	5.73	6.67	6.67	3.13	5.37	1.75	2.62	3.03	4.33	3.77	1.13	1.5	0.837	2.03	4.1	1.82	2.89	9.77	5.3	18.5	3.01	0.827	102	407	327	5.23	2.6	3.37	4.37	5.53	19.1
Ethyl (E)-2-octenoate	1.02	0.983	1.32	0.973	2.29	0.403	1.05	1.03	3.5	2.49	2.51	2.18	1.39	1.33	0.883	0.677	1.17	0.34	1.62	0.683	1.28	0.83	0.723	0.86	1.47	0.63	5.13	1.76	0.81	181	733	513	0.67	0.683	0.417	0.413	0.473	0.397
Ethyl (Z)-4-decenoate	1.29	2.25	1.83	4.77	2.12	2	1.79	13.3	14.5	9.87	15.2	12.8	5.57	4.87	1.43	2.57	1.2	1.11	7.47	0.643	4.9	1.45	1.64	0.777	0.933	0.98	32.2	0.857	1.15	8430	8900	4530	2.07	1.16	0.92	9.1	2.6	7.03
Ethyl 2-butenoate	1.73	15.5	144	95	51.3	155	78.3	111	313	289	103	169	308	220	357	563	259	357	477	0.437	1.75	9.93	2.87	2.55	17.8	2.23	6.53	1.63	2.69	2.47	9.07	10.7	6	114	76.7	256	710	1060
Ethyl 3-octenoate	1.68	1.99	1.87	0.683	2.97	1.7	1.39	1.39	1.47	0.793	1.12	0.627	0.943	1.17	1.79	2	1.35	1.73	2.21	1.51	1.52	1.31	1.22	1.53	1.06	4.63	1.8	1.28	1.23	170	302	196	1.12	1.75	0.947	1.31	1.31	1.2
Ethyl 4-octenoate	1.25	1.55	6.53	4.4	3.9	3.08	2.02	2.51	6.4	4.33	2.27	2.45	1.1	3.37	4.3	4.9	2.8	4.43	4.53	1.06	1.27	0.63	0.827	1.16	1.21	0.687	9.6	1.21	0.727	373	490	248	0.837	0.58	0.903	1.03	0.833	1.56
Ethyl Acetate	16.8	6	45	28	31.6	36.7	28.6	19.5	80.3	39	16.5	24.1	44.7	54.7	71.3	136	92.7	55	74.3	55	12.8	27.6	15.8	34	43	31.8	41.7	21.1	56	11.6	49	76.7	37.3	61	53.7	72	196	713
Ethyl decanoate	2.79	3.53	16.9	6.2	11.4	10.9	5.57	5.77	14.9	12.3	6.97	10.1	6.07	10.8	10.8	16.9	11.6	11.1	12.6	1.86	3.7	8.93	1.94	5.37	7.17	1.34	12.2	1.12	1.28	407	443	260	2.52	2.1	1.94	3.01	2.75	1.38
Ethyl heptanoate	1.36	1.54	12.5	5.4	1.96	4.93	4.57	1.94	4.73	3.29	2.79	3.73	1.42	4.73	7.53	10.1	6.03	5.6	6.3	1	6.63	8.73	2.07	4.73	15.2	3.9	9.63	0.64	0.87	177	201	80	1.3	9.7	0.377	1.46	1.12	0.33
Ethyl hexanoate	9.5	12.6	62.7	27	18.8	23.3	18.1	37.3	44.3	23	39.3	29.7	14.5	41	51	67	40	38	50	6.83	17.3	18	4.53	11.9	16.7	4.73	206	1.39	1.25	4570	6170	3320	18	24.1	4.6	19.2	6.57	5.73
Ethyl lactate	142	7.77	98.7	221	136	78.7	57	33.3	118	129	213	65.7	52.7	101	43	82	15.1	78.7	31.1	114	137	121	967	333	877	1060	153	301	347	54.3	122	24.4	67.3	122	567	223	1910	150
Ethyl octanoate	30.9	19	116	44	47.7	54.7	42.3	39.3	81.3	54.7	41.3	49.7	26	90.3	106	154	94.3	98.7	89.3	49.7	101	136	40	100	159	46	178	4.67	1.34	4170	4430	2320	21.3	50.7	5.07	14.5	3.63	1.66
Ethylpyrazine	29.2	4.5	16.3	15.3	19.8	20.5	18.7	21	53.7	65.3	17.5	26.1	56	54	67.3	94.3	48.7	53.7	63.7	3.4	2.02	3.17	10.6	4	8.3	19.1	30.8	22.5	25.5	3.23	7.7	25.5	2.12	20	19.1	3.09	16.1	63.7
Eugenol	12	13.5	42.7	11.1	36.3	20.6	12.5	14.1	42.7	37.7	15.3	27.5	19.4	23.8	35.7	44.3	32.4	22	44	0.607	1.17	3.4	2.99	2.98	1.7	3.53	3.07	1.14	1.74	1.44	2.95	2	1.39	1.68	1.38	2.14	1.92	1.73
Geranyl butyrate	52.3	76.7	88.3	59.3	86	66.7	50.3	61.3	53.3	55	53.7	51.7	44.3	66.7	65.3	49.7	67	51	50	5	2.04	4.73	3.1	4.3	1.93	3.57	4.93	2.57	3.9	3.16	7.1	4.47	3.37	3.97	2.04	2.89	3.4	2.29
Heptanol	46	52.3	149	56	136	87.7	59.7	81	202	161	93	138	89.7	189	313	397	211	152	453	24.4	7.57	10.4	6.43	11.2	12.7	13.8	46	15.2	19	19.8	23.9	15	14.1	12.7	11	13.7	13.4	77.7
Hexanal	4200	1840	3800	1420	4170	2280	2190	2020	3060	2530	2230	2650	2090	2460	2630	2030	2270	1840	1490	5430	3400	3030	1400	10700	23100	3700	3700	1570	2260	1700	2810	2320	6330	4630	5430	5670	6000	3770
Hexanol	820	1270	3110	1370	2090	2000	1330	1400	4530	3930	2030	3150	2430	3210	6600	8100	3770	2740	9170	90.3	92	83	52.7	140	112	147	397	82	194	203	241	196	156	172	141	67.7	80.7	2060
Linalool	75.7	156	302	104	312	180	78.3	89.7	193	140	89.7	121	82.3	108	165	182	144	91.3	182	4.1	5.4	12.6	4.63	8.83	11	9.7	14.8	3.83	7.53	5.47	13.1	6.33	6.43	7.53	3.6	7.27	3.5	8.7
Methional	690	367	437	315	730	249	312	264	315	118	285	162	107	337	228	343	322	172	38.7	99.7	813	1870	747	687	927	1170	763	643	820	320	510	450	590	647	78.3	1210	427	46
Methylisoeugenol	48	51	68	34	67.7	43.3	30.7	31.1	42	40.7	30.8	30.5	26.6	34.3	37.3	31.7	45	26.1	27	1.28	0.763	2	1.79	1.67	0.827	1.71	2.39	0.877	1.57	1.13	2.64	2.04	1.6	1.72	0.38	1.91	1.87	0.763
Methylpropanal	1320	1180	2150	1000	3050	1800	1210	793	1670	700	753	797	680	1650	1480	1750	2400	623	680	563	1440	5530	2050	2530	3800	3700	2240	4130	3970	580	1330	1540	1810	2260	990	2980	890	440
Methylpyrazine	3.73	1.02	7.13	3.87	4.83	4.63	5.5	4.33	28.6	38.7	4.03	8.6	56	11.9	36.3	83.3	5.73	29	126	6.17	2	5.57	9.43	3.47	3.73	8.63	10.8	7.03	19.6	2.57	6.03	14.4	3.97	17.7	19.7	3.83	9.03	70.3
Neryl acetate	4	2.34	2.56	2.93	4.87	1.25	1.68	2.2	3.47	3.13	1.98	2.17	2.95	3.21	2.29	5.03	4.2	4.53	2.67	2.14	0.93	1.53	1.02	5.33	1.79	0.817	0.91	0.8	0.903	1.35	1.78	1.37	3.7	7.7	7.63	36	59	144
Nonanal	470	293	487	178	620	343	254	282	377	319	287	393	235	377	413	397	433	400	360	248	285	256	105	420	333	242	490	540	158	460	313	253	550	320	133	727	543	577
Nonane	34.3	50.7	220	93	175	125	129	87.3	149	144	89.7	123	36	103	113	81.7	95.3	56.3	65.7	9.93	74.3	69.3	52.3	115	101	100	115	34	73	63	276	143	54.3	87	45.7	47.3	44.3	65.3
Octanol	76	106	290	110	317	180	134	189	373	306	172	268	167	309	370	413	321	217	298	38	6.23	19.3	11	14.8	24.5	51.3	75.7	42.3	19.2	42	34.7	17.3	74.3	37	24.9	25.9	14.6	62.3
p-Cymene	114	50.3	67	37.7	86.3	50.3	35.7	41	53.7	47	34	29.3	44.3	60	55.7	66.3	61	37.7	58.7	4.07	5.13	6.97	2.3	7.23	6.03	3.24	5.9	2.81	6.4	4.83	6.1	7.97	7.73	6.33	4.2	5.1	4.47	6.33
Pentanal	1700	917	1460	820	1780	1180	847	1140	1890	1370	1100	1380	1050	1230	1030	690	1060	527	287	350	72	102	55.3	220	410	230	100	29.1	59.3	37.7	90.3	79	155	182	222	174	132	89.7
Pentanol	119	68.7	166	82.7	143	124	87.3	83.3	260	262	175	145	160	149	289	340	139	119	637	49	8.63	10.1	6.8	34	50.7	23.9	25.2	3.6	29.3	9.13	16	8.83	15.3	21.7	30	11.5	14.4	154
Phenylacetaldehyde	2430	2710	6770	3470	7470	5370	3530	3800	5830	3570	3240	3900	2590	5730	6000	8470	5870	4830	2210	717	2210	4330	2430	1460	3090	2330	5500	7670	5700	1120	1470	1360	1500	2580	980	2380	913	473
Phenylethyl alcohol	154	393	2230	903	1010	1930	797	1630	7670	8200	1850	5670	4930	3770	9230	11500	4230	8070	28200	181	255	360	193	292	297	326	3630	3060	2920	867	1620	1130	1370	1410	254	2810	1560	2550
Propyl propanoate	833	240	420	0.793	647	18.9	1.05	215	553	530	0.86	570	2.22	457	1.22	1.14	201	268	3.97	500	483	226	2.16	3330	6700	600	580	124	1.55	198	2.12	2.98	1920	947	1510	1690	1770	820
p-Vinylguaiacol	4.83	11.2	57.3	16	53.7	36	20.8	23.2	120	146	19.9	85	80.3	48	157	213	53	102	453	2.95	9.17	9.57	14.9	24.5	23.1	12.5	62.3	11.4	9.33	8	303	1440	4.53	4.8	2.9	0.517	0.61	1.37
p-Xylene	0.567	0.903	0.603	0.309	1.41	0.657	0.268	0.603	0.443	0.316	0.737	0.463	0.159	0.95	0.84	1.22	1.2	1.61	0.523	0.427	0.507	0.199	0.261	0.189	0.273	0.537	0.38	0.2	0.224	0.289	0.55	0.417	0.319	0.397	0.24	0.294	0.513	0.373
Safranal	300	360	367	148	677	226	106	222	322	236	215	205	147	268	261	261	340	169	191	4.93	4.23	9.67	5.03	9.87	9.3	9.87	11.4	3.05	4.87	7.47	9.93	6	8.1	8.43	3.77	11.3	5.93	5.27
Santalol	0.753	0.373	0.195	0.286	0.497	0.437	0.194	0.47	0.53	0.57	0.597	0.557	0.467	0.53	0.265	0.677	0.56	0.233	0.42	0.587	0.5	0.21	0.55	0.363	0.47	0.93	0.457	0.39	0.413	0.312	0.66	0.54	3.12	9.37	4.63	40	29.3	40
Terpinolene	37.3	30.2	57.3	24	87	39.7	25.2	26.3	43.3	22.1	21.3	21.1	29.1	34.3	26.5	35.7	39	14.3	20.2	1.47	1.64	2.73	1.31	4.93	4.7	3.32	11.1	5.53	3.6	2.1	10.3	16	1.75	2.2	2.37	1.42	0.493	1.79
α-Copaene	1.78	2.32	1.49	2.37	1.93	1.92	1.44	2.5	1.17	2.81	0.93	2.35	1.47	2.2	2.06	2.32	0.98	0.527	1.22	1.82	1.42	2.21	2.21	1.51	1.83	1.29	1.45	0.903	1.83	1.92	0.923	3.28	3.37	15.4	11.5	45	81	181
α-Cuparene	0.493	1.4	0.607	0.843	0.863	1.03	1.43	1.96	2.42	3.1	1.17	2.45	2.45	1.24	0.627	1.25	0.83	0.67	1.48	0.637	1.22	1.01	0.923	1.16	1.25	1.11	3.21	1.7	4.2	57	69	41.7	1.04	1.62	1.41	2.67	2.09	4.1
α-Cyclocitral	58.7	51.3	98	31.8	92	58.3	31.6	26.6	49.7	46	28	35.7	30.2	43	54.3	69	49.7	35	64.7	1.86	0.907	2.97	1.93	2.53	2.61	4.17	3.83	2.33	5.83	1.17	2.94	3.4	3.15	3.5	3.06	2.92	2.62	4
α-Ethylidenbenzeneacetaldehyde	92	279	537	212	813	423	192	302	289	124	214	150	78	275	183	234	373	148	38.3	6.2	117	367	64.3	231	281	92	129	31.1	20.3	29.3	39.3	40.7	83.7	141	16.2	90	34.7	9.5
α-Phellandrene	21.9	13	20	9.7	28.1	14.2	8.17	11.3	16.3	15.9	9.97	10.1	10.2	18.6	16.1	23.2	16.2	12.3	13.9	2.09	1.34	2.6	0.963	2.56	3.57	1.36	4	0.917	1.78	0.813	2.75	1.93	1.75	3.8	1.02	2.46	1.32	2.45
α-Santalene	7.33	6.03	13.8	10.6	11.2	8.9	6.87	5.4	11.2	12.7	3.47	7.33	9.77	2.13	6.33	5.6	4.2	6.5	29.3	2.63	2.11	1.99	2.9	1.69	4.3	1.46	1.96	1.05	2.41	4.67	1.58	5.1	18.1	46	15.8	106	138	262
α-Terpineol	10.2	38.3	49.3	21.4	76	32.2	12.3	15.7	27.3	19.1	16	13.7	14	13.5	16.6	9.6	21.6	7.5	15.4	1.25	6.47	21.1	4.83	7.97	5.77	4.63	5.03	1.02	2.09	3.4	3.57	3.21	4.8	3.5	0.987	4.83	1.49	1.67
α-Terpinyl acetate	0.447	0.61	0.663	0.4	0.787	0.833	0.67	0.453	1.04	1.25	0.967	0.507	0.65	1.08	0.887	1.01	0.41	1.13	0.433	0.387	0.26	0.437	0.49	0.553	0.507	0.363	0.417	0.15	0.333	0.257	0.487	0.357	1.49	4.17	0.39	8.87	11.7	24.7
β-Bisabolene	0.94	0.52	1.58	1.54	1.7	1.67	1.43	16.2	26.8	14.6	20.4	21.1	11.4	3.67	1.91	0.997	1.82	2.12	1.53	0.45	0.64	0.4	0.63	0.537	0.57	0.347	33.7	34	50.3	1060	3000	1330	0.607	0.343	0.457	2.09	1.07	1.63
β-Chamigrene	0.667	0.93	1.37	0.68	0.633	0.773	0.61	0.513	1.87	1.43	0.907	1.26	1.44	0.773	1.25	0.747	0.383	0.967	4.07	0.607	0.65	0.523	0.507	0.777	0.393	0.8	0.48	0.483	0.393	0.677	0.8	0.357	6.47	13.1	6.97	41.3	54.7	108
β-Curcumene	0.473	0.55	1.14	0.387	0.75	1.52	0.507	0.907	0.997	0.77	1.1	1.05	0.727	1.58	0.573	0.533	0.637	0.763	1.6	1.42	0.285	0.261	2.23	0.37	0.393	0.907	3.43	1.92	2.82	29.2	62.3	32.9	0.473	0.543	0.577	1.24	6.27	17.2
β-Cyclocitral	527	417	673	269	693	400	229	220	357	302	222	234	195	309	363	357	377	226	313	13	8.13	23.6	15.1	24.4	19.2	21.3	16.1	3.83	9.93	7.67	13.7	9.13	10.9	16.8	8.23	14	7.67	8.83
β-Cyclohomocitral	74	66	90	35.7	95	51	30.2	27.9	36	36	29.9	28.1	22.1	37.7	36.7	36	43	22.5	30.5	1.64	1.36	2.12	1.83	2.57	1.47	1.93	1.98	0.643	1.36	1.98	2.52	1	2.07	0.85	2.07	1.27	1.46	1.37
β-Phenethyl acetate	3.9	2.83	5.33	3.37	8.8	4.3	2.35	3.5	5.37	10.8	3.04	3.63	5.57	48.7	59.3	135	23.5	153	136	3.67	4.9	4.53	4.57	4.83	3.93	6.87	38.7	17	30.4	12.1	18.8	23.7	9.17	7.03	1.71	13	9.63	15
																																						x

## Sheet: Table A4
Odor descriptor	VOC count	Odor category
ethereal	4	Alcohol
fusel	3	Alcohol
rum	1	Alcohol
alcoholic	1	Alcohol
bread	4	Baked
malty	3	Baked
biscuit	2	Baked
bean	2	Baked
roasted	2	Baked
hops	1	Baked
toasty	1	Baked
potato	1	Baked
citrus	3	Citrus
lime	1	Citrus
lemon	1	Citrus
coffee	2	Coffee
beefy	1	Cooked
butter	6	Dairy
cheese	3	Dairy
coconut	1	Dairy
woody	7	Earthy
earthy	2	Earthy
musk	1	Earthy
mushroom	1	Earthy
pine	1	Earthy
orris	1	Earthy
fermented	2	Fermented
mould	1	Fermented
floral	11	Floral
lavender	1	Floral
fruit	20	Fruit
pineapple	1	Fruit
banana	1	Fruit
pear	1	Fruit
green	13	Green
tomato	1	Green
herbal	5	Herb
cilantro	2	Herb
terpenic	2	Herb
medicinal	5	Misc.
burntplastic	1	Misc.
nutty	6	Nut
almond	3	Nut
pyrazine	2	Nut
hazelnut	1	Nut
marzipan	1	Nut
fat	8	Rancid
waxy	3	Rancid
linseed	1	Rancid
seaweed	1	Seaweed
fishy	1	Seaweed
clove	2	Spice
coumarin	1	Spice
smokey	1	Spice
pungent	1	Sulphurous
horseradish	1	Sulphurous
cocoa	8	Sweet
sweet	5	Sweet
chocolate	3	Sweet
caramellic	2	Sweet
cucumber	3	Vegetable
vegetable	2	Vegetable
vinegar	1	Vinegar

## Sheet: Table A5
MANOVA effects		p-value			MANOVA Overall effect	p-value
SSF Variable	QDA Profile	B+W	B+G		SSF Variable	B+W	B+G
Fungi	OAI	1.61246e-07	0.400546		Fungi	1.95605e-07	0.186388
	Rancid	0.251522	0.717526		SSF Time	0.00679518	0.0632382
	Cereal	0.348292	0.105341		Fungi * SSF Time	0.0348986	0.0340941
	Fermented	0.633255	0.184156
	Grass	0.0649793	0.0826142
	Seaweed	0.0164055	0.277565
	Malt extract	6.29285e-09	0.0614831
	Molasses	8.00117e-08	0.00751001
	Sweet Grass	0.139639	0.872777
SSF Time	OAI	0.30128	0.0126044
	Rancid	0.0173103	0.00522037
	Cereal	0.650632	0.12153
	Fermented	0.596345	0.0348563
	Grass	0.00149507	0.00130678
	Seaweed	0.0157985	0.149473
	Malt extract	4.01287e-05	0.0631558
	Molasses	0.00540811	0.00737509
	Sweet Grass	0.0267731	0.6917
Fungi * SSF Time	OAI	0.138126	0.239047
	Rancid	0.0685621	0.370718
	Cereal	0.338011	6.93415e-05
	Fermented	0.0893841	0.379509
	Grass	0.00753955	0.00262271
	Seaweed	0.0025877	0.597503
	Malt extract	0.392805	0.000129279
	Molasses	0.599181	4.22922e-06
	Sweet Grass	0.00243127	0.0590038
